# Supplementary material for: Cooperating elephants mitigate competition until the stakes get too high
Source: PLoS Biol. 2021 Sep 28;19(9):e3001391. doi: 10.1371/journal.pbio.3001391 (PMC8478180; doi:10.1371/journal.pbio.3001391)
Supplement: S1 Data — This Excel document presents the raw data, separated by worksheet/tab, for Figs 1–5 and the Supporting information figure (S1 Fig). (XLSX) [file pbio.3001391.s013.xlsx]

## Sheet: Fig1 Cooperation rate
Settings	SessionNo	TotalTrials	SuccessfulTrials	CooperationRate
Two trays	1	25	0	0
Two trays	2	36	10	0.277778
Two trays	3	24	3	0.125
Two trays	4	38	30	0.789474
Two trays	5	39	19	0.487179
Two trays	6	41	32	0.780488
Two trays	7	39	27	0.692308
Two trays	8	36	29	0.805556
Two trays	9	40	37	0.925
Two trays	10	41	23	0.560976
Two trays	11	32	22	0.6875
Two trays	12	42	35	0.833333
Two trays	13	38	16	0.421053
Two trays	14	40	28	0.7
Two trays	15	41	27	0.658537
Two trays	16	39	32	0.820513
Two trays	17	37	34	0.918919
Two trays	18	41	30	0.731707
Two trays	19	41	34	0.829268
Two trays	20	40	32	0.8
Two trays	21	40	36	0.9
Two trays	22	41	36	0.878049
Two trays	23	42	39	0.928571
Two trays	24	43	39	0.906977
Two trays	25	41	36	0.878049
Two trays	26	40	35	0.875
Two trays	27	42	33	0.785714
Two trays	28	42	42	1
Two trays	29	44	42	0.954545
Two trays	30	43	40	0.930233
Two trays	31	43	40	0.930233
Two trays	32	43	38	0.883721
Two trays	33	42	38	0.904762
Two trays	34	42	35	0.833333
Two trays	35	41	34	0.829268
Two trays	36	42	38	0.904762
Two trays	37	41	38	0.926829
Two trays	38	42	42	1
Two trays	39	41	40	0.97561
Two trays	40	41	39	0.95122
Two trays	41	43	41	0.953488
Two trays	42	43	37	0.860465
Two trays	43	42	39	0.928571
Two trays	44	40	35	0.875
Two trays	45	41	39	0.95122
One tray	1	34	25	0.735294
One tray	2	35	19	0.542857
One tray	3	38	34	0.894737
One tray	4	40	33	0.825
One tray	5	38	27	0.710526
One tray	6	35	28	0.8
One tray	7	38	26	0.684211
One tray	8	37	21	0.567568
One tray	9	35	23	0.657143
One tray	10	30	14	0.466667
One tray	11	38	26	0.684211
One tray	12	36	15	0.416667
One tray	13	40	31	0.775
One tray	14	28	11	0.392857
One tray	15	22	11	0.5
One tray	16	12	0	0
One tray	17	23	8	0.347826
One tray	18	20	0	0
One tray	19	12	0	0
One tray	20	12	0	0
One tray	21	11	0	0
One tray	22	12	0	0
One tray	23	11	0	0

## Sheet: Fig2A Competition two-tray
Type	SessionNo	Frequency
1) Approach (n=432)	1	2
1) Approach (n=432)	2	11
1) Approach (n=432)	3	6
1) Approach (n=432)	4	14
1) Approach (n=432)	5	10
1) Approach (n=432)	6	8
1) Approach (n=432)	7	12
1) Approach (n=432)	8	12
1) Approach (n=432)	9	10
1) Approach (n=432)	10	9
1) Approach (n=432)	11	6
1) Approach (n=432)	12	5
1) Approach (n=432)	13	16
1) Approach (n=432)	14	19
1) Approach (n=432)	15	3
1) Approach (n=432)	16	7
1) Approach (n=432)	17	5
1) Approach (n=432)	18	7
1) Approach (n=432)	19	8
1) Approach (n=432)	20	7
1) Approach (n=432)	21	11
1) Approach (n=432)	22	8
1) Approach (n=432)	23	10
1) Approach (n=432)	24	8
1) Approach (n=432)	25	6
1) Approach (n=432)	26	8
1) Approach (n=432)	27	12
1) Approach (n=432)	28	3
1) Approach (n=432)	29	4
1) Approach (n=432)	30	4
1) Approach (n=432)	31	7
1) Approach (n=432)	32	8
1) Approach (n=432)	33	12
1) Approach (n=432)	34	10
1) Approach (n=432)	35	5
1) Approach (n=432)	36	10
1) Approach (n=432)	37	6
1) Approach (n=432)	38	9
1) Approach (n=432)	39	6
1) Approach (n=432)	40	27
1) Approach (n=432)	41	14
1) Approach (n=432)	42	18
1) Approach (n=432)	43	11
1) Approach (n=432)	44	18
1) Approach (n=432)	45	20
2) Rope pulling (n=407)	1	0
2) Rope pulling (n=407)	2	6
2) Rope pulling (n=407)	3	2
2) Rope pulling (n=407)	4	7
2) Rope pulling (n=407)	5	13
2) Rope pulling (n=407)	6	9
2) Rope pulling (n=407)	7	8
2) Rope pulling (n=407)	8	17
2) Rope pulling (n=407)	9	0
2) Rope pulling (n=407)	10	9
2) Rope pulling (n=407)	11	3
2) Rope pulling (n=407)	12	7
2) Rope pulling (n=407)	13	9
2) Rope pulling (n=407)	14	13
2) Rope pulling (n=407)	15	22
2) Rope pulling (n=407)	16	6
2) Rope pulling (n=407)	17	4
2) Rope pulling (n=407)	18	28
2) Rope pulling (n=407)	19	16
2) Rope pulling (n=407)	20	9
2) Rope pulling (n=407)	21	7
2) Rope pulling (n=407)	22	9
2) Rope pulling (n=407)	23	6
2) Rope pulling (n=407)	24	4
2) Rope pulling (n=407)	25	7
2) Rope pulling (n=407)	26	2
2) Rope pulling (n=407)	27	7
2) Rope pulling (n=407)	28	21
2) Rope pulling (n=407)	29	15
2) Rope pulling (n=407)	30	6
2) Rope pulling (n=407)	31	2
2) Rope pulling (n=407)	32	23
2) Rope pulling (n=407)	33	4
2) Rope pulling (n=407)	34	5
2) Rope pulling (n=407)	35	10
2) Rope pulling (n=407)	36	14
2) Rope pulling (n=407)	37	7
2) Rope pulling (n=407)	38	7
2) Rope pulling (n=407)	39	21
2) Rope pulling (n=407)	40	7
2) Rope pulling (n=407)	41	6
2) Rope pulling (n=407)	42	4
2) Rope pulling (n=407)	43	2
2) Rope pulling (n=407)	44	14
2) Rope pulling (n=407)	45	9
3) Freeloading (n=472)	1	0
3) Freeloading (n=472)	2	2
3) Freeloading (n=472)	3	1
3) Freeloading (n=472)	4	5
3) Freeloading (n=472)	5	9
3) Freeloading (n=472)	6	15
3) Freeloading (n=472)	7	6
3) Freeloading (n=472)	8	1
3) Freeloading (n=472)	9	7
3) Freeloading (n=472)	10	5
3) Freeloading (n=472)	11	0
3) Freeloading (n=472)	12	6
3) Freeloading (n=472)	13	2
3) Freeloading (n=472)	14	13
3) Freeloading (n=472)	15	12
3) Freeloading (n=472)	16	1
3) Freeloading (n=472)	17	7
3) Freeloading (n=472)	18	8
3) Freeloading (n=472)	19	9
3) Freeloading (n=472)	20	5
3) Freeloading (n=472)	21	9
3) Freeloading (n=472)	22	9
3) Freeloading (n=472)	23	4
3) Freeloading (n=472)	24	6
3) Freeloading (n=472)	25	13
3) Freeloading (n=472)	26	8
3) Freeloading (n=472)	27	13
3) Freeloading (n=472)	28	21
3) Freeloading (n=472)	29	12
3) Freeloading (n=472)	30	15
3) Freeloading (n=472)	31	20
3) Freeloading (n=472)	32	20
3) Freeloading (n=472)	33	20
3) Freeloading (n=472)	34	13
3) Freeloading (n=472)	35	13
3) Freeloading (n=472)	36	17
3) Freeloading (n=472)	37	27
3) Freeloading (n=472)	38	24
3) Freeloading (n=472)	39	23
3) Freeloading (n=472)	40	17
3) Freeloading (n=472)	41	12
3) Freeloading (n=472)	42	11
3) Freeloading (n=472)	43	6
3) Freeloading (n=472)	44	13
3) Freeloading (n=472)	45	12
4) Monopoly (n=85)	1	0
4) Monopoly (n=85)	2	0
4) Monopoly (n=85)	3	0
4) Monopoly (n=85)	4	2
4) Monopoly (n=85)	5	0
4) Monopoly (n=85)	6	1
4) Monopoly (n=85)	7	3
4) Monopoly (n=85)	8	0
4) Monopoly (n=85)	9	0
4) Monopoly (n=85)	10	1
4) Monopoly (n=85)	11	5
4) Monopoly (n=85)	12	0
4) Monopoly (n=85)	13	2
4) Monopoly (n=85)	14	5
4) Monopoly (n=85)	15	2
4) Monopoly (n=85)	16	2
4) Monopoly (n=85)	17	3
4) Monopoly (n=85)	18	0
4) Monopoly (n=85)	19	1
4) Monopoly (n=85)	20	0
4) Monopoly (n=85)	21	7
4) Monopoly (n=85)	22	5
4) Monopoly (n=85)	23	0
4) Monopoly (n=85)	24	1
4) Monopoly (n=85)	25	0
4) Monopoly (n=85)	26	4
4) Monopoly (n=85)	27	4
4) Monopoly (n=85)	28	0
4) Monopoly (n=85)	29	0
4) Monopoly (n=85)	30	0
4) Monopoly (n=85)	31	3
4) Monopoly (n=85)	32	0
4) Monopoly (n=85)	33	3
4) Monopoly (n=85)	34	7
4) Monopoly (n=85)	35	5
4) Monopoly (n=85)	36	2
4) Monopoly (n=85)	37	3
4) Monopoly (n=85)	38	1
4) Monopoly (n=85)	39	0
4) Monopoly (n=85)	40	1
4) Monopoly (n=85)	41	0
4) Monopoly (n=85)	42	0
4) Monopoly (n=85)	43	1
4) Monopoly (n=85)	44	8
4) Monopoly (n=85)	45	3
5) Fight (n=105)	1	1
5) Fight (n=105)	2	0
5) Fight (n=105)	3	0
5) Fight (n=105)	4	0
5) Fight (n=105)	5	1
5) Fight (n=105)	6	1
5) Fight (n=105)	7	3
5) Fight (n=105)	8	2
5) Fight (n=105)	9	0
5) Fight (n=105)	10	1
5) Fight (n=105)	11	1
5) Fight (n=105)	12	0
5) Fight (n=105)	13	1
5) Fight (n=105)	14	0
5) Fight (n=105)	15	0
5) Fight (n=105)	16	0
5) Fight (n=105)	17	3
5) Fight (n=105)	18	0
5) Fight (n=105)	19	2
5) Fight (n=105)	20	1
5) Fight (n=105)	21	5
5) Fight (n=105)	22	10
5) Fight (n=105)	23	2
5) Fight (n=105)	24	8
5) Fight (n=105)	25	1
5) Fight (n=105)	26	8
5) Fight (n=105)	27	8
5) Fight (n=105)	28	0
5) Fight (n=105)	29	3
5) Fight (n=105)	30	2
5) Fight (n=105)	31	3
5) Fight (n=105)	32	2
5) Fight (n=105)	33	5
5) Fight (n=105)	34	6
5) Fight (n=105)	35	3
5) Fight (n=105)	36	0
5) Fight (n=105)	37	5
5) Fight (n=105)	38	1
5) Fight (n=105)	39	3
5) Fight (n=105)	40	6
5) Fight (n=105)	41	2
5) Fight (n=105)	42	0
5) Fight (n=105)	43	2
5) Fight (n=105)	44	0
5) Fight (n=105)	45	3

## Sheet: Fig2B Competition one-tray
Type	SessionNo	Frequency
1) Approach (n=202)	1	17
1) Approach (n=202)	2	16
1) Approach (n=202)	3	12
1) Approach (n=202)	4	26
1) Approach (n=202)	5	15
1) Approach (n=202)	6	3
1) Approach (n=202)	7	16
1) Approach (n=202)	8	25
1) Approach (n=202)	9	15
1) Approach (n=202)	10	9
1) Approach (n=202)	11	15
1) Approach (n=202)	12	9
1) Approach (n=202)	13	6
1) Approach (n=202)	14	13
1) Approach (n=202)	15	3
1) Approach (n=202)	16	0
1) Approach (n=202)	17	2
1) Approach (n=202)	18	0
1) Approach (n=202)	19	0
1) Approach (n=202)	20	0
1) Approach (n=202)	21	0
1) Approach (n=202)	22	0
1) Approach (n=202)	23	0
2) Rope pulling (n=35)	1	2
2) Rope pulling (n=35)	2	3
2) Rope pulling (n=35)	3	6
2) Rope pulling (n=35)	4	6
2) Rope pulling (n=35)	5	5
2) Rope pulling (n=35)	6	0
2) Rope pulling (n=35)	7	3
2) Rope pulling (n=35)	8	2
2) Rope pulling (n=35)	9	4
2) Rope pulling (n=35)	10	2
2) Rope pulling (n=35)	11	0
2) Rope pulling (n=35)	12	1
2) Rope pulling (n=35)	13	0
2) Rope pulling (n=35)	14	0
2) Rope pulling (n=35)	15	1
2) Rope pulling (n=35)	16	0
2) Rope pulling (n=35)	17	1
2) Rope pulling (n=35)	18	0
2) Rope pulling (n=35)	19	0
2) Rope pulling (n=35)	20	0
2) Rope pulling (n=35)	21	0
2) Rope pulling (n=35)	22	0
2) Rope pulling (n=35)	23	0
3) Freeloading (n=34)	1	0
3) Freeloading (n=34)	2	2
3) Freeloading (n=34)	3	7
3) Freeloading (n=34)	4	7
3) Freeloading (n=34)	5	5
3) Freeloading (n=34)	6	1
3) Freeloading (n=34)	7	4
3) Freeloading (n=34)	8	0
3) Freeloading (n=34)	9	5
3) Freeloading (n=34)	10	1
3) Freeloading (n=34)	11	0
3) Freeloading (n=34)	12	0
3) Freeloading (n=34)	13	1
3) Freeloading (n=34)	14	0
3) Freeloading (n=34)	15	1
3) Freeloading (n=34)	16	0
3) Freeloading (n=34)	17	0
3) Freeloading (n=34)	18	0
3) Freeloading (n=34)	19	0
3) Freeloading (n=34)	20	0
3) Freeloading (n=34)	21	0
3) Freeloading (n=34)	22	0
3) Freeloading (n=34)	23	0
4) Monopoly (n=215)	1	21
4) Monopoly (n=215)	2	16
4) Monopoly (n=215)	3	23
4) Monopoly (n=215)	4	20
4) Monopoly (n=215)	5	14
4) Monopoly (n=215)	6	17
4) Monopoly (n=215)	7	9
4) Monopoly (n=215)	8	18
4) Monopoly (n=215)	9	11
4) Monopoly (n=215)	10	8
4) Monopoly (n=215)	11	9
4) Monopoly (n=215)	12	3
4) Monopoly (n=215)	13	20
4) Monopoly (n=215)	14	11
4) Monopoly (n=215)	15	9
4) Monopoly (n=215)	16	0
4) Monopoly (n=215)	17	6
4) Monopoly (n=215)	18	0
4) Monopoly (n=215)	19	0
4) Monopoly (n=215)	20	0
4) Monopoly (n=215)	21	0
4) Monopoly (n=215)	22	0
4) Monopoly (n=215)	23	0
5) Fight (n=138)	1	6
5) Fight (n=138)	2	0
5) Fight (n=138)	3	11
5) Fight (n=138)	4	19
5) Fight (n=138)	5	16
5) Fight (n=138)	6	8
5) Fight (n=138)	7	21
5) Fight (n=138)	8	8
5) Fight (n=138)	9	4
5) Fight (n=138)	10	8
5) Fight (n=138)	11	7
5) Fight (n=138)	12	8
5) Fight (n=138)	13	6
5) Fight (n=138)	14	3
5) Fight (n=138)	15	5
5) Fight (n=138)	16	0
5) Fight (n=138)	17	8
5) Fight (n=138)	18	0
5) Fight (n=138)	19	0
5) Fight (n=138)	20	0
5) Fight (n=138)	21	0
5) Fight (n=138)	22	0
5) Fight (n=138)	23	0

## Sheet: Fig3 Mitigation two-tray 
SessionNo	CompetitionBehavior	Competition_Actor	Competition_Recipient	Competition_Actor3	Response2	RankDifference	Affiliation
1	Approach	HLM	KSK		No response	-5	39
1	Approach	NAA	KSK		No response	-3	59
2	Approach	NS	HLM		Submission	3	50
2	Approach	KSK	NAA		Block	3	59
2	Approach	NHH	HLM		Leave	-1	50
2	Approach	KSK	NAA		Move side	3	59
2	Approach	YMM	NS		No response	1	121
2	Approach	WZS	HLM		Leave	6	35
2	Approach	NAA	WZS		No response	-4	34
2	Approach	NAA	WZS		No response	-4	34
2	Approach	YMM	NAA,NS		Block	1.5	113.5
2	Approach	YMM	NAA,NS		Leave	1.5	113.5
2	Approach	PS	YMM		Submission	3	50
3	Approach	KSK	HLM		No response	5	39
3	Approach	YMM	KSK		No response	-1	50
3	Approach	PS	KSK		Leave	2	41
3	Approach	KSK	HLM		Leave	5	39
3	Approach	NS	NAA		No response	1	126
3	Approach	PS	NS		Submission	4	65
4	Approach	YMM	NAA		Block	2	106
4	Approach	YMM	NAA		Block	2	106
4	Approach	SMW,PS	NAA		Leave	2	48
4	Approach	NAA	SMW		No response	1	39
4	Approach	WZS	NAA		No response	4	34
4	Approach	NAA	SMW		No response	1	39
4	Approach	NS	NAA,SMW		No response	1.5	83.5
4	Approach	WZS	NAA		No response	4	34
4	Approach	WZS	SMW		No response	5	76
4	Approach	NAA	SMW		No response	1	39
4	Approach	PS	SMW,NAA		Submission	5.5	90.5
4	Approach	PS	NAA		Submission	5	57
4	Approach	PS	NAA		Move side	5	57
4	Approach	NAA	SMW		No response	1	39
5	Approach	YMM	SMW		Submission	3	30
5	Approach	PS	NAA,YMM		Submission	4	53.5
5	Approach	PS	NAA		Submission	5	57
5	Approach	PS	NAA,KSK		Submission	3.5	49
5	Approach	YMM	NHH,NS		Submission	3	106.5
5	Approach	PS	NAA,KSK		Submission	3.5	49
5	Approach	PS	KSK		Leave	2	41
5	Approach	YMM	NS		Submission	1	121
5	Approach	PS	KSK,SMW		Submission	4	82.5
5	Approach	PS	KSK		Submission	2	41
6	Approach	PS	KSK		Leave	2	41
6	Approach	YMM	NAA		Block	2	106
6	Approach	YMM	NAA		Block	2	106
6	Approach	KSK	NS		No response	2	69
6	Approach	PS	YMM		Leave	3	50
6	Approach	NHH	PS		Fight back	-8	79
6	Approach	SMW	PS		No response	-6	124
6	Approach	SMW	PS		No response	-6	124
7	Approach	PS	NS		Submission	4	65
7	Approach	PS	NS		Leave	4	65
7	Approach	YMM	SMW		No response	3	30
7	Approach	YMM	SMW		Submission	3	30
7	Approach	PS	KSK		Move side	2	41
7	Approach	YMM	SMW		Move side	3	30
7	Approach	PS	YMM		Submission	3	50
7	Approach	PS	KSK		Submission	2	41
7	Approach	PS	KSK		Submission	2	41
7	Approach	PS	KSK		Submission	2	41
7	Approach	PS	KSK		Submission	2	41
7	Approach	NAA	PS		No response	-5	57
8	Approach	YMM	PS		No response	-3	50
8	Approach	SMW	PS		No response	-6	124
8	Approach	PS	YMM		Leave	3	50
8	Approach	NAA	PS		No response	-5	57
8	Approach	WZS	SMW		No response	5	76
8	Approach	WZS	SMW		No response	5	76
8	Approach	SMW	PS		Fight back	-6	124
8	Approach	NAA	WZS		Leave	-4	34
8	Approach	KSK	NAA		Submission	3	59
8	Approach	YMM	SMW		No response	3	30
8	Approach	YMM	KSK		No response	-1	50
8	Approach	NS,NAA	KSK		No response	-2.5	64
9	Approach	PS	NS		Submission	4	65
9	Approach	NS	KSK		No response	-2	69
9	Approach	YMM	NS		No response	1	121
9	Approach	NAA	YMM		No response	-2	106
9	Approach	PS	NS,YMM		Leave	3.5	57.5
9	Approach	YMM	NAA		Block	2	106
9	Approach	NS	YMM		No response	-1	121
9	Approach	PS	KSK		Submission	2	41
9	Approach	NS,NAA	YMM		No response	-1.5	113.5
9	Approach	PS	NHH		Leave	8	79
10	Approach	PS	NAA		Submission	5	57
10	Approach	SMW	NS		Leave	-2	41
10	Approach	NS	SMW		Fight back	2	41
10	Approach	NS,YMM	KSK		No response	-1.5	59.5
10	Approach	NS	YMM		No response	-1	121
10	Approach	NAA	KSK		No response	-3	59
10	Approach	PS	KSK,YMM		No response	2.5	45.5
10	Approach	PS	YMM		No response	3	50
10	Approach	PS	KSK		Leave	2	41
11	Approach	PS	KSK,NS		Submission	3	53
11	Approach	PS	KSK		Move side	2	41
11	Approach	PS	KSK,NS		Submission	3	53
11	Approach	YMM	SMW		Submission	3	30
11	Approach	KSK	PS		No response	-2	41
11	Approach	PS	YMM		Submission	3	50
12	Approach	YMM	PS		No response	-3	50
12	Approach	YMM	SMW		Submission	3	30
12	Approach	PS	YMM		Submission	3	50
12	Approach	SMW	PS		No response	-6	124
12	Approach	SMW	PS		Fight back	-6	124
13	Approach	SMW	PS		No response	-6	124
13	Approach	KSK	SMW		Submission	4	28
13	Approach	YMM	PS		No response	-3	50
13	Approach	PS	KSK		Submission	2	41
13	Approach	NAA	KSK		No response	-3	59
13	Approach	PS	NS		Submission	4	65
13	Approach	PS	NAA		Block	5	57
13	Approach	HLM	KSK		No response	-5	39
13	Approach	HLM	SMW		Fight back	-1	89
13	Approach	HLM	SMW		Fight back	-1	89
13	Approach	KSK	NAA		No response	3	59
13	Approach	WZS	SMW		No response	5	76
13	Approach	PS	NAA		No response	5	57
13	Approach	PS	NAA		Move side	5	57
13	Approach	SMW	WZS		Leave	-5	76
13	Approach	WZS	KSK,SMW		No response	3	43
14	Approach	PS	KSK		Move side	2	41
14	Approach	YMM	SMW		No response	3	30
14	Approach	NHH	YMM		No response	-5	92
14	Approach	NAA	YMM		No response	-2	106
14	Approach	PS	YMM		Submission	3	50
14	Approach	PS	KSK		Submission	2	41
14	Approach	PS	YMM		Submission	3	50
14	Approach	HLM	KSK		No response	-5	39
14	Approach	NAA	YMM		No response	-2	106
14	Approach	HLM	KSK		No response	-5	39
14	Approach	PS	KSK,YMM		Submission	2.5	45.5
14	Approach	PS	YMM		Submission	3	50
14	Approach	WZS	SMW		No response	5	76
14	Approach	PS	SMW		Fight back	6	124
14	Approach	HLM	SMW		Fight back	-1	89
14	Approach	WZS	SMW,HLM		No response	5.5	55.5
14	Approach	HLM	PS		Fight back	-7	74
14	Approach	SMW	PS		No response	-6	124
14	Approach	WZS	SMW,HLM		No response	5.5	55.5
15	Approach	HLM	SMW		No response	-1	89
15	Approach	PS	SMW		No response	6	124
15	Approach	PS	HLM,KSK		Leave	4.5	57.5
16	Approach	HLM	PS		No response	-7	74
16	Approach	HLM	PS		Fight back	-7	74
16	Approach	SMW	PS		No response	-6	124
16	Approach	HLM	PS		No response	-7	74
16	Approach	KSK	YMM		Submission	1	50
16	Approach	KSK	NHH		Submission	6	54
16	Approach	NAA	SMW		No response	1	39
17	Approach	KSK	YMM		Submission	1	50
17	Approach	PS	KSK		Move side	2	41
17	Approach	SMW	YMM		No response	-3	30
17	Approach	YMM	SMW		No response	3	30
17	Approach	KSK	YMM		Leave	1	50
18	Approach	PS	YMM		Submission	3	50
18	Approach	KSK	SMW		Submission	4	28
18	Approach	YMM	KSK		No response	-1	50
18	Approach	PS	KSK		Submission	2	41
18	Approach	YMM	SMW		No response	3	30
18	Approach	PS	KSK		Submission	2	41
18	Approach	KSK	YMM		Submission	1	50
19	Approach	PS	NAA		Block	5	57
19	Approach	PS	YMM		Submission	3	50
19	Approach	WZS	SMW		No response	5	76
19	Approach	PS	YMM		Submission	3	50
19	Approach	KSK	SMW		No response	4	28
19	Approach	NHH	SMW		No response	-2	65
19	Approach	KSK	YMM		Submission	1	50
19	Approach	PS	SMW		No response	6	124
20	Approach	PS	NS,SMW		Submission	5	94.5
20	Approach	YMM	SMW		No response	3	30
20	Approach	PS	YMM,SMW		Submission	4.5	87
20	Approach	PS	YMM		Move side	3	50
20	Approach	SMW,WZS	YMM		Submission	-0.5	27
20	Approach	SMW	PS		No response	-6	124
20	Approach	KSK	SMW		No response	4	28
21	Approach	NAA	SMW		No response	1	39
21	Approach	PS	SMW		Move side	6	124
21	Approach	NAA	SMW		No response	1	39
21	Approach	NAA	SMW		No response	1	39
21	Approach	PS	NAA,SMW		Move side	5.5	90.5
21	Approach	YMM	SMW		Submission	3	30
21	Approach	NAA	SMW		No response	1	39
21	Approach	PS	NAA		Submission	5	57
21	Approach	PS	KSK,NAA		Submission	3.5	49
21	Approach	PS	KSK		Submission	2	41
21	Approach	PS	KSK		Submission	2	41
22	Approach	YMM	SMW		Submission	3	30
22	Approach	SMW	WZS,PS		No response	-5.5	100
22	Approach	PS	YMM		Submission	3	50
22	Approach	NAA	PS		No response	-5	57
22	Approach	YMM	SMW,WZS		Submission	0.5	27
22	Approach	KSK	NAA,NS,SMW		Submission	3	52
22	Approach	NAA	PS		No response	-5	57
22	Approach	YMM	SMW		Leave	3	30
23	Approach	PS	NAA		Leave	5	57
23	Approach	SMW	PS		No response	-6	124
23	Approach	YMM	SMW		Submission	3	30
23	Approach	NAA	PS		No response	-5	57
23	Approach	NAA	PS		No response	-5	57
23	Approach	YMM	SMW,NAA		No response	2.5	68
23	Approach	PS	YMM		Submission	3	50
23	Approach	SMW	PS		No response	-6	124
23	Approach	NAA	SMW		No response	1	39
23	Approach	NAA	YMM		No response	-2	106
24	Approach	PS	SMW		No response	6	124
24	Approach	NAA	YMM		No response	-2	106
24	Approach	PS	YMM		Submission	3	50
24	Approach	NAA	YMM		No response	-2	106
24	Approach	SMW	PS		No response	-6	124
24	Approach	PS	YMM		Leave	3	50
24	Approach	NAA	PS		No response	-5	57
24	Approach	YMM	SMW		Leave	3	30
25	Approach	PS	NS,KSK		Leave	3	53
25	Approach	NAA	SMW,PS		No response	-2	48
25	Approach	YMM	SMW		Submission	3	30
25	Approach	KSK	YMM		Move side	1	50
25	Approach	PS	SMW		No response	6	124
25	Approach	YMM	KSK		No response	-1	50
26	Approach	SMW	PS		No response	-6	124
26	Approach	PS	YMM		Submission	3	50
26	Approach	NAA	SMW		No response	1	39
26	Approach	YMM	PS		No response	-3	50
26	Approach	NAA	YMM		No response	-2	106
26	Approach	SMW	PS		No response	-6	124
26	Approach	NS	YMM		No response	-1	121
26	Approach	PS	YMM		Leave	3	50
27	Approach	SMW	PS		Fight back	-6	124
27	Approach	PS	YMM		Leave	3	50
27	Approach	YMM	SMW		No response	3	30
27	Approach	PS	NAA		Leave	5	57
27	Approach	SMW	PS		Fight back	-6	124
27	Approach	SMW	PS		Fight back	-6	124
27	Approach	KSK	YMM		Submission	1	50
27	Approach	NS	NAA,KSK		No response	-0.5	97.5
27	Approach	PS	NS,KSK		Submission	3	53
27	Approach	KSK	NAA		Block	3	59
27	Approach	PS	SMW,KSK		Submission	4	82.5
27	Approach	PS	NAA		Leave	5	57
28	Approach	YMM	NS		No response	1	121
28	Approach	YMM	SMW		No response	3	30
28	Approach	KSK	YMM		Submission	1	50
29	Approach	YMM	SMW		Submission	3	30
29	Approach	NAA	PS		No response	-5	57
29	Approach	SMW	YMM		Fight back	-3	30
29	Approach	SMW	PS		No response	-6	124
30	Approach	YMM	SMW		Submission	3	30
30	Approach	SMW	PS		No response	-6	124
30	Approach	NAA	YMM		No response	-2	106
30	Approach	NAA	SMW		No response	1	39
31	Approach	SMW	PS		No response	-6	124
31	Approach	NAA	SMW		No response	1	39
31	Approach	YMM	NAA		Block	2	106
31	Approach	YMM	SMW		Submission	3	30
31	Approach	SMW	YMM,PS		No response	-4.5	77
31	Approach	SMW	PS		No response	-6	124
31	Approach	NAA	YMM		No response	-2	106
32	Approach	NAA	YMM		No response	-2	106
32	Approach	NAA	SMW		No response	1	39
32	Approach	PS	YMM		Leave	3	50
32	Approach	PS	YMM,NAA		Submission	4	53.5
32	Approach	NAA	SMW		No response	1	39
32	Approach	YMM	NAA		No response	2	106
32	Approach	PS	NS		Move side	4	65
32	Approach	NAA	SMW		No response	1	39
33	Approach	YMM	NAA		No response	2	106
33	Approach	SMW	PS		No response	-6	124
33	Approach	NAA	SMW		No response	1	39
33	Approach	HLM	PS		No response	-7	74
33	Approach	YMM	PS		No response	-3	50
33	Approach	YMM	NAA		No response	2	106
33	Approach	SMW	PS		No response	-6	124
33	Approach	YMM	PS		No response	-3	50
33	Approach	NAA	SMW		No response	1	39
33	Approach	YMM	NAA		No response	2	106
33	Approach	NAA	YMM,PS		No response	-3.5	81.5
33	Approach	SMW	PS		No response	-6	124
34	Approach	YMM	SMW		Leave	3	30
34	Approach	PS	YMM		Submission	3	50
34	Approach	PS	KSK,YMM		No response	2.5	45.5
34	Approach	NAA	YMM		No response	-2	106
34	Approach	NAA	PS		No response	-5	57
34	Approach	SMW	KSK		No response	-4	28
34	Approach	SMW	KSK		No response	-4	28
34	Approach	SMW	PS,KSK		No response	-5	76
34	Approach	SMW	PS		No response	-6	124
34	Approach	NAA	SMW		No response	1	39
35	Approach	YMM	NAA,SMW		Leave	2.5	68
35	Approach	SMW	PS,KSK		No response	-5	76
35	Approach	KSK	SMW		No response	4	28
35	Approach	NAA	PS		No response	-5	57
35	Approach	YMM	NAA,PS		Fight back	-0.5	78
36	Approach	NAA	SMW		No response	1	39
36	Approach	YMM	NAA		No response	2	106
36	Approach	YMM	PS		No response	-3	50
36	Approach	YMM	NAA		No response	2	106
36	Approach	NAA	YMM		No response	-2	106
36	Approach	NAA	SMW		No response	1	39
36	Approach	YMM	NAA		No response	2	106
36	Approach	YMM	SMW,NAA		Move side	2.5	68
36	Approach	NAA	SMW		No response	1	39
36	Approach	YMM	SMW		No response	3	30
37	Approach	YMM	PS		No response	-3	50
37	Approach	NAA	PS		No response	-5	57
37	Approach	YMM	SMW		No response	3	30
37	Approach	NAA	YMM		No response	-2	106
37	Approach	NAA	YMM		No response	-2	106
37	Approach	PS	YMM		Submission	3	50
38	Approach	NAA	YMM		No response	-2	106
38	Approach	NAA	SMW		No response	1	39
38	Approach	NS	NAA		No response	1	126
38	Approach	YMM	NS		Submission	1	121
38	Approach	YMM	NAA,SMW		Block	2.5	68
38	Approach	YMM	NAA,SMW		Block	2.5	68
38	Approach	KSK	NAA		Submission	3	59
38	Approach	YMM	PS		No response	-3	50
38	Approach	NAA	SMW		No response	1	39
39	Approach	YMM	NAA		No response	2	106
39	Approach	YMM	PS		No response	-3	50
39	Approach	KSK	NAA		No response	3	59
39	Approach	YMM	PS		No response	-3	50
39	Approach	NAA	SMW		No response	1	39
39	Approach	YMM	NAA		No response	2	106
40	Approach	SMW	PS		Move side	-6	124
40	Approach	NAA	SMW		No response	1	39
40	Approach	YMM	NAA		Block	2	106
40	Approach	NAA	PS		No response	-5	57
40	Approach	SMW	PS		Fight back	-6	124
40	Approach	YMM	NAA		No response	2	106
40	Approach	PS	YMM		Submission	3	50
40	Approach	YMM	NAA		Leave	2	106
40	Approach	SMW	YMM		Fight back	-3	30
40	Approach	PS	YMM		Move side	3	50
40	Approach	PS	YMM		Submission	3	50
40	Approach	NAA	SMW		No response	1	39
40	Approach	YMM	NAA		Move side	2	106
40	Approach	YMM	SMW		Move side	3	30
40	Approach	PS	YMM		Submission	3	50
40	Approach	YMM	SMW		Move side	3	30
40	Approach	NAA	SMW		No response	1	39
40	Approach	YMM	SMW,NAA		Move side	2.5	68
40	Approach	NAA	SMW		No response	1	39
40	Approach	YMM	SMW,NAA		Block	2.5	68
40	Approach	PS	YMM		Move side	3	50
40	Approach	YMM	SMW		No response	3	30
40	Approach	YMM	SMW		Move side	3	30
40	Approach	PS	YMM		Move side	3	50
40	Approach	YMM	SMW,NAA		Move side	2.5	68
40	Approach	PS	YMM		Move side	3	50
40	Approach	YMM	SMW		Leave	3	30
41	Approach	NHH	SMW		No response	-2	65
41	Approach	SMW	PS		No response	-6	124
41	Approach	NAA	SMW		No response	1	39
41	Approach	YMM	SMW,NAA		Move side	2.5	68
41	Approach	NAA	SMW		No response	1	39
41	Approach	YMM	PS		No response	-3	50
41	Approach	YMM	PS		No response	-3	50
41	Approach	NAA	SMW		No response	1	39
41	Approach	NAA	SMW		No response	1	39
41	Approach	NAA	PS		No response	-5	57
41	Approach	SMW	PS,NAA		No response	-3.5	81.5
41	Approach	YMM	NAA		Move side	2	106
41	Approach	PS	NAA,YMM		Submission	4	53.5
41	Approach	PS	YMM		Submission	3	50
42	Approach	NAA	SMW		No response	1	39
42	Approach	YMM	NAA		Move side	2	106
42	Approach	YMM	NAA		Move side	2	106
42	Approach	YMM	SMW,NAA		Submission	2.5	68
42	Approach	KSK	YMM		Submission	1	50
42	Approach	NAA	SMW		Leave	1	39
42	Approach	NAA	YMM		No response	-2	106
42	Approach	PS	NAA		Submission	5	57
42	Approach	NAA	YMM		No response	-2	106
42	Approach	KSK	PS		No response	-2	41
42	Approach	NAA	YMM		No response	-2	106
42	Approach	PS	SMW		Submission	6	124
42	Approach	PS	KSK		Submission	2	41
42	Approach	NAA	YMM		No response	-2	106
42	Approach	SMW,NAA	PS		Fight back	-5.5	90.5
42	Approach	PS	KSK		Submission	2	41
42	Approach	YMM	NAA		No response	2	106
42	Approach	NAA	PS		No response	-5	57
43	Approach	YMM	SMW		Leave	3	30
43	Approach	NAA	PS		No response	-5	57
43	Approach	NAA	PS		No response	-5	57
43	Approach	SMW	PS		Fight back	-6	124
43	Approach	YMM	SMW		Move side	3	30
43	Approach	YMM	NAA		No response	2	106
43	Approach	YMM	NAA		No response	2	106
43	Approach	NAA	PS		Fight back	-5	57
43	Approach	SMW	PS		Fight back	-6	124
43	Approach	NAA	YMM		No response	-2	106
43	Approach	NAA	SMW		No response	1	39
44	Approach	SMW	PS		Fight back	-6	124
44	Approach	NAA	SMW		No response	1	39
44	Approach	YMM	NAA		No response	2	106
44	Approach	SMW	PS		No response	-6	124
44	Approach	YMM	NAA		No response	2	106
44	Approach	YMM	NAA		Submission	2	106
44	Approach	PS	YMM		Submission	3	50
44	Approach	SMW	PS		No response	-6	124
44	Approach	NAA	SMW		No response	1	39
44	Approach	YMM	NAA		No response	2	106
44	Approach	YMM	NAA		Move side	2	106
44	Approach	YMM	NAA,SMW		Move side	2.5	68
44	Approach	SMW	PS		Fight back	-6	124
44	Approach	NAA	SMW		No response	1	39
44	Approach	YMM	NAA		No response	2	106
44	Approach	YMM	NAA,SMW		Move side	2.5	68
44	Approach	YMM	NAA		No response	2	106
44	Approach	YMM	SMW		Submission	3	30
45	Approach	YMM	NAA		Move side	2	106
45	Approach	YMM	NAA		Move side	2	106
45	Approach	YMM	NAA,SMW		Move side	2.5	68
45	Approach	YMM	NAA		Move side	2	106
45	Approach	YMM	NAA,SMW		Move side	2.5	68
45	Approach	YMM	SMW		Move side	3	30
45	Approach	YMM	NAA		Move side	2	106
45	Approach	YMM	NAA		Move side	2	106
45	Approach	YMM	NAA		Move side	2	106
45	Approach	YMM	NAA		Leave	2	106
45	Approach	NAA	PS		No response	-5	57
45	Approach	NAA	PS		Fight back	-5	57
45	Approach	YMM	KSK		No response	-1	50
45	Approach	NAA	PS		No response	-5	57
45	Approach	SMW	PS		Fight back	-6	124
45	Approach	PS	YMM		Submission	3	50
45	Approach	NAA	SMW,PS		No response	-2	48
45	Approach	PS	SMW		No response	6	124
45	Approach	PS	YMM		Submission	3	50
45	Approach	NAA	SMW		No response	1	39
2	Rope pulling	NAA	NS		No response	1	126
2	Rope pulling	NHH	NS		Fight back	4	117
2	Rope pulling	NAA	NS	NHH	No response	4	96
2	Rope pulling	NS	NHH		No response	4	117
2	Rope pulling	NS	NAA		No response	1	126
2	Rope pulling	NAA	SMW		No response	1	39
3	Rope pulling	NS	NAA		No response	1	126
3	Rope pulling	NS	NAA		No response	1	126
4	Rope pulling	NAA	NS		No response	1	126
4	Rope pulling	SMW	PS		Fight back	6	124
4	Rope pulling	NAA	SMW		No response	1	39
4	Rope pulling	PS	SMW		Fight back	6	124
4	Rope pulling	PS	SMW		No response	6	124
4	Rope pulling	PS	SMW		Fight back	6	124
4	Rope pulling	NAA	SMW		Fight back	1	39
5	Rope pulling	NS	NAA		No response	1	126
5	Rope pulling	NAA	PS		No response	5	57
5	Rope pulling	NAA	NS		No response	1	126
5	Rope pulling	PS	SMW		Submission	6	124
5	Rope pulling	NS	NHH		No response	4	117
5	Rope pulling	NAA	NS		No response	1	126
5	Rope pulling	KSK	NAA		No response	3	59
5	Rope pulling	NS	NHH		No response	4	117
5	Rope pulling	NAA	NS		No response	1	126
5	Rope pulling	NAA	NS		No response	1	126
5	Rope pulling	NAA	NS		No response	1	126
5	Rope pulling	YMM	NAA	NS	No response	2	106
5	Rope pulling	YMM	NS	KSK	No response	2	50
6	Rope pulling	NAA	SMW		No response	1	39
6	Rope pulling	NAA	NS		No response	1	126
6	Rope pulling	NAA	NS		No response	1	126
6	Rope pulling	NAA	NS		No response	1	126
6	Rope pulling	KSK	NS		No response	2	69
6	Rope pulling	KSK	NS		No response	2	69
6	Rope pulling	NS	KSK		No response	2	69
6	Rope pulling	NS	KSK		No response	2	69
6	Rope pulling	PS	SMW		No response	6	124
7	Rope pulling	NAA	NS		No response	1	126
7	Rope pulling	NAA	NS		No response	1	126
7	Rope pulling	PS	SMW		No response	6	124
7	Rope pulling	NAA	NS		No response	1	126
7	Rope pulling	NAA	NS		No response	1	126
7	Rope pulling	PS	SMW		No response	6	124
7	Rope pulling	SMW	PS		Leave	6	124
7	Rope pulling	PS	SMW		Leave	6	124
8	Rope pulling	YMM	NS		No response	1	121
8	Rope pulling	SMW	PS		Fight back	6	124
8	Rope pulling	SMW	PS		No response	6	124
8	Rope pulling	SMW	PS		No response	6	124
8	Rope pulling	SMW	PS		Fight back	6	124
8	Rope pulling	SMW	PS		Fight back	6	124
8	Rope pulling	SMW	PS		No response	6	124
8	Rope pulling	SMW	PS		No response	6	124
8	Rope pulling	SMW	PS		No response	6	124
8	Rope pulling	SMW	PS		Fight back	6	124
8	Rope pulling	SMW	PS		No response	6	124
8	Rope pulling	SMW	PS		No response	6	124
8	Rope pulling	SMW	PS		Fight back	6	124
8	Rope pulling	SMW	PS		No response	6	124
8	Rope pulling	SMW	PS		No response	6	124
8	Rope pulling	SMW	PS		Fight back	6	124
8	Rope pulling	NS	NAA		No response	1	126
10	Rope pulling	NS	SMW		No response	2	41
10	Rope pulling	PS	NS		Block	4	65
10	Rope pulling	YMM	NS		No response	1	121
10	Rope pulling	KSK	SMW		No response	4	28
10	Rope pulling	SMW	PS		Fight back	6	124
10	Rope pulling	SMW	PS		Fight back	6	124
10	Rope pulling	KSK	NS		No response	2	69
10	Rope pulling	PS	KSK		Leave	2	41
10	Rope pulling	YMM	NS		No response	1	121
11	Rope pulling	KSK	NS		No response	2	69
11	Rope pulling	KSK	NS		No response	2	69
11	Rope pulling	KSK	YMM		Submission	1	50
12	Rope pulling	NS	KSK		No response	2	69
12	Rope pulling	NAA	KSK		No response	3	59
12	Rope pulling	SMW	PS		Fight back	6	124
12	Rope pulling	SMW	PS		Fight back	6	124
12	Rope pulling	SMW	PS		Fight back	6	124
12	Rope pulling	SMW	PS		Fight back	6	124
12	Rope pulling	SMW	PS		Fight back	6	124
13	Rope pulling	PS	SMW		Fight back	6	124
13	Rope pulling	PS	SMW		No response	6	124
13	Rope pulling	KSK	NAA		No response	3	59
13	Rope pulling	PS	SMW		Fight back	6	124
13	Rope pulling	HLM	KSK		No response	5	39
13	Rope pulling	WZS	SMW		No response	5	76
13	Rope pulling	WZS	SMW		Leave	5	76
13	Rope pulling	SMW	PS		Fight back	6	124
13	Rope pulling	SMW	PS		No response	6	124
14	Rope pulling	PS	SMW		No response	6	124
14	Rope pulling	SMW	NAA		No response	1	39
14	Rope pulling	PS	SMW		Fight back	6	124
14	Rope pulling	SMW	PS		Fight back	6	124
14	Rope pulling	YMM	SMW		No response	3	30
14	Rope pulling	NAA	YMM		Leave	2	106
14	Rope pulling	KSK	YMM		No response	1	50
14	Rope pulling	HLM	SMW		No response	1	89
14	Rope pulling	SMW	HLM		Fight back	1	89
14	Rope pulling	SMW	PS		No response	6	124
14	Rope pulling	SMW	PS		Fight back	6	124
14	Rope pulling	SMW	HLM		Fight back	1	89
14	Rope pulling	SMW	PS		Fight back	6	124
15	Rope pulling	YMM	NS		No response	1	121
15	Rope pulling	SMW	PS		Fight back	6	124
15	Rope pulling	SMW	PS		No response	6	124
15	Rope pulling	SMW	YMM		No response	3	30
15	Rope pulling	SMW	PS		No response	6	124
15	Rope pulling	SMW	HLM		No response	1	89
15	Rope pulling	PS	SMW		No response	6	124
15	Rope pulling	KSK	HLM		No response	5	39
15	Rope pulling	SMW	PS		No response	6	124
15	Rope pulling	SMW	PS		No response	6	124
15	Rope pulling	SMW	PS		Fight back	6	124
15	Rope pulling	SMW	PS		No response	6	124
15	Rope pulling	SMW	PS		Fight back	6	124
15	Rope pulling	SMW	PS		Fight back	6	124
15	Rope pulling	KSK	HLM		No response	5	39
15	Rope pulling	KSK	HLM		No response	5	39
15	Rope pulling	KSK	HLM		No response	5	39
15	Rope pulling	SMW	HLM		No response	1	89
15	Rope pulling	SMW	PS		Fight back	6	124
15	Rope pulling	HLM	YMM		No response	4	56
15	Rope pulling	HLM	SMW		No response	1	89
15	Rope pulling	PS	SMW		No response	6	124
16	Rope pulling	HLM	SMW		No response	1	89
16	Rope pulling	HLM	SMW		Fight back	1	89
16	Rope pulling	PS	SMW		Fight back	6	124
16	Rope pulling	PS	SMW		No response	6	124
16	Rope pulling	PS	SMW	HLM	Fight back	7	74
16	Rope pulling	PS	SMW		Fight back	6	124
17	Rope pulling	NAA	NS		No response	1	126
17	Rope pulling	SMW	YMM		No response	3	30
17	Rope pulling	YMM	SMW		No response	3	30
17	Rope pulling	YMM	SMW		No response	3	30
18	Rope pulling	SMW	PS		Fight back	6	124
18	Rope pulling	SMW	PS		Fight back	6	124
18	Rope pulling	SMW	PS		No response	6	124
18	Rope pulling	SMW	PS		No response	6	124
18	Rope pulling	SMW	PS		No response	6	124
18	Rope pulling	PS	SMW		Fight back	6	124
18	Rope pulling	PS	SMW		No response	6	124
18	Rope pulling	SMW	YMM		No response	3	30
18	Rope pulling	SMW	YMM		No response	3	30
18	Rope pulling	SMW	YMM		No response	3	30
18	Rope pulling	SMW	YMM		No response	3	30
18	Rope pulling	SMW	YMM		No response	3	30
18	Rope pulling	SMW	YMM		No response	3	30
18	Rope pulling	SMW	YMM		No response	3	30
18	Rope pulling	SMW	YMM		No response	3	30
18	Rope pulling	SMW	YMM		No response	3	30
18	Rope pulling	SMW	YMM		No response	3	30
18	Rope pulling	SMW	YMM		Fight back	3	30
18	Rope pulling	SMW	YMM		No response	3	30
18	Rope pulling	SMW	YMM		No response	3	30
18	Rope pulling	SMW	YMM		No response	3	30
18	Rope pulling	SMW	YMM		No response	3	30
18	Rope pulling	SMW	YMM		No response	3	30
18	Rope pulling	SMW	YMM		No response	3	30
18	Rope pulling	SMW	YMM		No response	3	30
18	Rope pulling	SMW	YMM		No response	3	30
18	Rope pulling	SMW	YMM		No response	3	30
18	Rope pulling	SMW	YMM		Fight back	3	30
19	Rope pulling	PS	SMW		No response	6	124
19	Rope pulling	PS	SMW		Fight back	6	124
19	Rope pulling	PS	SMW		Fight back	6	124
19	Rope pulling	PS	SMW		Fight back	6	124
19	Rope pulling	PS	SMW		Fight back	6	124
19	Rope pulling	PS	SMW		Fight back	6	124
19	Rope pulling	PS	SMW		Fight back	6	124
19	Rope pulling	PS	SMW		Fight back	6	124
19	Rope pulling	PS	SMW		No response	6	124
19	Rope pulling	PS	SMW		Fight back	6	124
19	Rope pulling	PS	SMW		Fight back	6	124
19	Rope pulling	PS	SMW		No response	6	124
19	Rope pulling	PS	SMW		Fight back	6	124
19	Rope pulling	PS	SMW		No response	6	124
19	Rope pulling	PS	SMW		No response	6	124
19	Rope pulling	PS	SMW		Fight back	6	124
20	Rope pulling	YMM	SMW		No response	3	30
20	Rope pulling	YMM	SMW		No response	3	30
20	Rope pulling	YMM	SMW		No response	3	30
20	Rope pulling	YMM	SMW		Fight back	3	30
20	Rope pulling	PS	SMW		No response	6	124
20	Rope pulling	SMW	PS		Fight back	6	124
20	Rope pulling	PS	SMW		Fight back	6	124
20	Rope pulling	PS	SMW		Fight back	6	124
20	Rope pulling	PS	SMW		Fight back	6	124
21	Rope pulling	YMM	NAA		Block	2	106
21	Rope pulling	PS	SMW		Fight back	6	124
21	Rope pulling	PS	SMW		No response	6	124
21	Rope pulling	SMW	NAA		No response	1	39
21	Rope pulling	PS	SMW		Fight back	6	124
21	Rope pulling	SMW	NAA		No response	1	39
21	Rope pulling	SMW	NAA		No response	1	39
22	Rope pulling	SMW	PS		No response	6	124
22	Rope pulling	SMW	PS		No response	6	124
22	Rope pulling	SMW	PS		Fight back	6	124
22	Rope pulling	SMW	PS		Fight back	6	124
22	Rope pulling	SMW	PS		No response	6	124
22	Rope pulling	SMW	PS		Fight back	6	124
22	Rope pulling	NAA	SMW		No response	1	39
22	Rope pulling	NAA	SMW		No response	1	39
22	Rope pulling	NAA	SMW		No response	1	39
23	Rope pulling	YMM	NAA		No response	2	106
23	Rope pulling	PS	NAA		Submission	5	57
23	Rope pulling	NAA	SMW		Fight back	1	39
23	Rope pulling	SMW	PS		Fight back	6	124
23	Rope pulling	SMW	PS		No response	6	124
23	Rope pulling	SMW	PS		No response	6	124
24	Rope pulling	PS	SMW		No response	6	124
24	Rope pulling	PS	SMW		No response	6	124
24	Rope pulling	NAA	SMW		No response	1	39
24	Rope pulling	YMM	SMW		No response	3	30
25	Rope pulling	PS	SMW		Fight back	6	124
25	Rope pulling	PS	SMW		Fight back	6	124
25	Rope pulling	PS	SMW		Leave	6	124
25	Rope pulling	PS	SMW		Fight back	6	124
25	Rope pulling	SMW	KSK		No response	4	28
25	Rope pulling	YMM	KSK		No response	1	50
25	Rope pulling	KSK	SMW		No response	4	28
26	Rope pulling	PS	YMM		Submission	3	50
26	Rope pulling	PS	SMW		Fight back	6	124
27	Rope pulling	PS	SMW		Fight back	6	124
27	Rope pulling	YMM	SMW		No response	3	30
27	Rope pulling	PS	SMW		No response	6	124
27	Rope pulling	PS	SMW		No response	6	124
27	Rope pulling	NS	NAA		No response	1	126
27	Rope pulling	PS	SMW		No response	6	124
27	Rope pulling	NAA	YMM		No response	2	106
28	Rope pulling	NAA	SMW		No response	1	39
28	Rope pulling	SMW	PS		Fight back	6	124
28	Rope pulling	YMM	SMW		No response	3	30
28	Rope pulling	YMM	SMW		Fight back	3	30
28	Rope pulling	YMM	SMW		No response	3	30
28	Rope pulling	YMM	SMW		No response	3	30
28	Rope pulling	YMM	SMW		No response	3	30
28	Rope pulling	SMW	YMM		No response	3	30
28	Rope pulling	SMW	YMM		No response	3	30
28	Rope pulling	SMW	YMM		No response	3	30
28	Rope pulling	SMW	YMM		No response	3	30
28	Rope pulling	SMW	YMM		No response	3	30
28	Rope pulling	SMW	YMM		No response	3	30
28	Rope pulling	SMW	YMM		No response	3	30
28	Rope pulling	SMW	YMM		No response	3	30
28	Rope pulling	SMW	YMM		Fight back	3	30
28	Rope pulling	SMW	YMM		No response	3	30
28	Rope pulling	SMW	YMM		No response	3	30
28	Rope pulling	SMW	YMM		No response	3	30
28	Rope pulling	YMM	NAA		No response	2	106
28	Rope pulling	SMW	PS		No response	6	124
29	Rope pulling	PS	SMW		Fight back	6	124
29	Rope pulling	PS	SMW		No response	6	124
29	Rope pulling	PS	SMW		No response	6	124
29	Rope pulling	PS	YMM		Submission	3	50
29	Rope pulling	PS	YMM		Submission	3	50
29	Rope pulling	PS	SMW		No response	6	124
29	Rope pulling	PS	YMM		Submission	3	50
29	Rope pulling	PS	YMM		Submission	3	50
29	Rope pulling	SMW	PS		No response	6	124
29	Rope pulling	SMW	PS		No response	6	124
29	Rope pulling	SMW	PS		Fight back	6	124
29	Rope pulling	PS	YMM		Submission	3	50
29	Rope pulling	PS	YMM		Submission	3	50
29	Rope pulling	PS	SMW		No response	6	124
29	Rope pulling	PS	YMM		Submission	3	50
30	Rope pulling	YMM	SMW		No response	3	30
30	Rope pulling	PS	YMM		Submission	3	50
30	Rope pulling	PS	SMW		No response	6	124
30	Rope pulling	PS	SMW		No response	6	124
30	Rope pulling	PS	SMW		No response	6	124
30	Rope pulling	PS	SMW		No response	6	124
31	Rope pulling	SMW	PS		No response	6	124
31	Rope pulling	PS	SMW		No response	6	124
32	Rope pulling	NAA	YMM		Move side	2	106
32	Rope pulling	PS	SMW		No response	6	124
32	Rope pulling	PS	SMW		No response	6	124
32	Rope pulling	SMW	PS		No response	6	124
32	Rope pulling	PS	SMW		No response	6	124
32	Rope pulling	PS	SMW		No response	6	124
32	Rope pulling	PS	SMW		Fight back	6	124
32	Rope pulling	PS	SMW		No response	6	124
32	Rope pulling	PS	YMM		Leave	3	50
32	Rope pulling	PS	NAA	SMW	No response	6	39
32	Rope pulling	PS	YMM		No response	3	50
32	Rope pulling	NAA	NS		No response	1	126
32	Rope pulling	SMW	PS		No response	6	124
32	Rope pulling	SMW	PS		Fight back	6	124
32	Rope pulling	PS	SMW		No response	6	124
32	Rope pulling	PS	SMW		No response	6	124
32	Rope pulling	PS	SMW		Fight back	6	124
32	Rope pulling	PS	SMW		No response	6	124
32	Rope pulling	PS	SMW		Fight back	6	124
32	Rope pulling	PS	SMW		No response	6	124
32	Rope pulling	PS	SMW		Fight back	6	124
32	Rope pulling	PS	SMW		Fight back	6	124
32	Rope pulling	PS	YMM		No response	3	50
33	Rope pulling	NAA	SMW		No response	1	39
33	Rope pulling	NAA	SMW		No response	1	39
33	Rope pulling	NAA	SMW		No response	1	39
33	Rope pulling	YMM	SMW		Leave	3	30
34	Rope pulling	NAA	SMW		No response	1	39
34	Rope pulling	NAA	YMM		Leave	2	106
34	Rope pulling	YMM	KSK		No response	1	50
34	Rope pulling	YMM	KSK		No response	1	50
34	Rope pulling	NAA	SMW		No response	1	39
35	Rope pulling	NAA	SMW		No response	1	39
35	Rope pulling	NAA	SMW		No response	1	39
35	Rope pulling	PS	YMM		No response	3	50
35	Rope pulling	NAA	SMW		No response	1	39
35	Rope pulling	NAA	SMW		No response	1	39
35	Rope pulling	SMW	YMM		No response	3	30
35	Rope pulling	SMW	YMM		No response	3	30
35	Rope pulling	SMW	YMM		No response	3	30
35	Rope pulling	SMW	YMM		No response	3	30
35	Rope pulling	SMW	YMM		No response	3	30
36	Rope pulling	YMM	SMW		No response	3	30
36	Rope pulling	YMM	SMW		No response	3	30
36	Rope pulling	YMM	SMW		No response	3	30
36	Rope pulling	YMM	SMW		No response	3	30
36	Rope pulling	YMM	SMW		No response	3	30
36	Rope pulling	YMM	SMW		Leave	3	30
36	Rope pulling	YMM	SMW		Fight back	3	30
36	Rope pulling	YMM	SMW		No response	3	30
36	Rope pulling	PS	SMW		No response	6	124
36	Rope pulling	PS	SMW		No response	6	124
36	Rope pulling	SMW	YMM		Move side	3	30
36	Rope pulling	NAA	SMW		No response	1	39
36	Rope pulling	NAA	SMW		No response	1	39
36	Rope pulling	YMM	SMW		No response	3	30
37	Rope pulling	PS	SMW		Fight back	6	124
37	Rope pulling	PS	SMW		Fight back	6	124
37	Rope pulling	PS	SMW		Fight back	6	124
37	Rope pulling	YMM	SMW		No response	3	30
37	Rope pulling	SMW	PS		Fight back	6	124
37	Rope pulling	SMW	PS		Fight back	6	124
37	Rope pulling	PS	SMW		No response	6	124
38	Rope pulling	SMW	PS		Fight back	6	124
38	Rope pulling	NAA	SMW		No response	1	39
38	Rope pulling	NAA	SMW		No response	1	39
38	Rope pulling	NAA	SMW		No response	1	39
38	Rope pulling	NAA	SMW		No response	1	39
38	Rope pulling	NAA	SMW		No response	1	39
38	Rope pulling	NAA	SMW		No response	1	39
39	Rope pulling	YMM	SMW		Fight back	3	30
39	Rope pulling	NAA	SMW		No response	1	39
39	Rope pulling	NAA	SMW		Fight back	1	39
39	Rope pulling	NAA	SMW		No response	1	39
39	Rope pulling	NAA	SMW		No response	1	39
39	Rope pulling	NAA	SMW		No response	1	39
39	Rope pulling	NAA	SMW		No response	1	39
39	Rope pulling	YMM	NAA		No response	2	106
39	Rope pulling	NAA	SMW		No response	1	39
39	Rope pulling	SMW	YMM		No response	3	30
39	Rope pulling	SMW	YMM		No response	3	30
39	Rope pulling	SMW	YMM	NAA	No response	3	30
39	Rope pulling	YMM	SMW		No response	3	30
39	Rope pulling	YMM	NAA	SMW	No response	3	30
39	Rope pulling	YMM	SMW		No response	3	30
39	Rope pulling	YMM	SMW		No response	3	30
39	Rope pulling	YMM	SMW		No response	3	30
39	Rope pulling	YMM	SMW		No response	3	30
39	Rope pulling	SMW	YMM		Fight back	3	30
39	Rope pulling	SMW	YMM	NAA	Fight back	3	30
39	Rope pulling	SMW	YMM		No response	3	30
40	Rope pulling	YMM	SMW	NAA	No response	3	30
40	Rope pulling	YMM	SMW		Leave	3	30
40	Rope pulling	NAA	SMW		No response	1	39
40	Rope pulling	NAA	SMW		No response	1	39
40	Rope pulling	NAA	SMW		No response	1	39
40	Rope pulling	NAA	YMM		Submission	2	106
40	Rope pulling	SMW	PS		Fight back	6	124
41	Rope pulling	NAA	SMW		No response	1	39
41	Rope pulling	NAA	SMW		No response	1	39
41	Rope pulling	PS	SMW		No response	6	124
41	Rope pulling	SMW	NAA		No response	1	39
41	Rope pulling	SMW	NAA		No response	1	39
41	Rope pulling	NAA	SMW		No response	1	39
42	Rope pulling	NAA	SMW		No response	1	39
42	Rope pulling	NAA	SMW		No response	1	39
42	Rope pulling	SMW	PS		Fight back	6	124
42	Rope pulling	NAA	YMM		Submission	2	106
43	Rope pulling	NAA	SMW		No response	1	39
43	Rope pulling	NAA	SMW		No response	1	39
44	Rope pulling	NAA	SMW		No response	1	39
44	Rope pulling	NAA	SMW		No response	1	39
44	Rope pulling	NAA	SMW		No response	1	39
44	Rope pulling	NAA	YMM		No response	2	106
44	Rope pulling	NAA	SMW		No response	1	39
44	Rope pulling	NAA	SMW		No response	1	39
44	Rope pulling	NAA	SMW		No response	1	39
44	Rope pulling	NAA	SMW		Fight back	1	39
44	Rope pulling	NAA	SMW		No response	1	39
44	Rope pulling	NAA	SMW		No response	1	39
44	Rope pulling	YMM	SMW		No response	3	30
44	Rope pulling	NAA	SMW		No response	1	39
44	Rope pulling	NAA	SMW		No response	1	39
44	Rope pulling	NAA	SMW		No response	1	39
45	Rope pulling	NAA	SMW		No response	1	39
45	Rope pulling	NAA	SMW		No response	1	39
45	Rope pulling	PS	SMW		Fight back	6	124
45	Rope pulling	SMW	PS		Fight back	6	124
45	Rope pulling	SMW	PS		Fight back	6	124
45	Rope pulling	SMW	NAA		No response	1	39
45	Rope pulling	SMW	NAA		No response	1	39
45	Rope pulling	SMW	NAA	PS	Leave	6	39
45	Rope Pulling	PS	SMW		No response	6	124
2	Freeloading	NS	NAA		No response	1	33.5
2	Freeloading	HLM	NS		No response	-3	50
3	Freeloading	KSK	YMM		Leave	1	50
4	Freeloading	SMW	WZS		Leave	-5	76
4	Freeloading	SMW	NAA		No response	-1	39
4	Freeloading	SMW	NAA		No response	-1	39
4	Freeloading	SMW	NAA		No response	-1	39
4	Freeloading	WZS	SMW		No response	5	76
5	Freeloading	PS	SMW		Submission	6	124
5	Freeloading	YMM	NAA,NS		No response	1.5	113.5
5	Freeloading	PS	SMW		No response	6	124
5	Freeloading	NS,NHH	SMW		Fight back	0	53
5	Freeloading	PS	SMW		No response	6	124
5	Freeloading	NAA	NS,NHH		No response	1	111
5	Freeloading	NAA	YMM		No response	-2	106
5	Freeloading	PS	SMW		No response	6	124
5	Freeloading	HLM	KSK		No response	-5	39
6	Freeloading	NS	NAA		No response	1	126
6	Freeloading	NAA	SMW		No response	1	39
6	Freeloading	KSK	NS		No response	2	69
6	Freeloading	KSK	YMM		Submission	1	50
6	Freeloading	NS	KSK		No response	-2	69
6	Freeloading	NS	KSK		No response	-2	69
6	Freeloading	NHH	YMM		No response	-5	92
6	Freeloading	NS	KSK		No response	-2	69
6	Freeloading	NHH	YMM		No response	-5	92
6	Freeloading	NS	KSK		No response	-2	69
6	Freeloading	PS	SMW		No response	6	124
6	Freeloading	WZS	SMW		No response	5	76
6	Freeloading	WZS	SMW		No response	5	76
6	Freeloading	WZS	SMW		No response	5	76
6	Freeloading	WZS	SMW		No response	5	76
7	Freeloading	PS	SMW		No response	6	124
7	Freeloading	PS	NS		Submission	4	65
7	Freeloading	PS	SMW		No response	6	124
7	Freeloading	PS	SMW		No response	6	124
7	Freeloading	PS	KSK		Submission	2	41
7	Freeloading	PS	KSK		Submission	2	41
8	Freeloading	WZS	SMW		No response	5	76
9	Freeloading	KSK	NAA		No response	3	59
9	Freeloading	NS	YMM		No response	-1	121
9	Freeloading	NS	YMM		No response	-1	121
9	Freeloading	NS	YMM		No response	-1	121
9	Freeloading	NS	YMM		No response	-1	121
9	Freeloading	NS	YMM		No response	-1	121
9	Freeloading	NS	YMM		No response	-1	121
10	Freeloading	SMW	PS		Fight back	-6	124
10	Freeloading	SMW	KSK		No response	-4	28
10	Freeloading	PS	SMW		No response	6	124
10	Freeloading	NHH	NS		No response	-4	117
10	Freeloading	NHH	NS		No response	-4	117
12	Freeloading	PS	YMM		Submission	3	50
12	Freeloading	NS	KSK		No response	-2	69
12	Freeloading	PS	NS,KSK		Submission	3	53
12	Freeloading	PS	KSK		Submission	2	41
12	Freeloading	PS	KSK		Submission	2	41
12	Freeloading	PS	KSK		Leave	2	41
13	Freeloading	PS	SMW		No response	6	124
13	Freeloading	PS	SMW		No response	6	124
14	Freeloading	PS	NS		No response	4	65
14	Freeloading	PS	SMW,NAA,KSK		Fight back	4.3	74
14	Freeloading	NHH	SMW		Fight back	-2	65
14	Freeloading	PS	HLM		No response	7	74
14	Freeloading	KSK	HLM		No response	5	39
14	Freeloading	PS	KSK		Submission	2	41
14	Freeloading	KSK	YMM		No response	1	50
14	Freeloading	WZS	SMW		No response	5	76
14	Freeloading	YMM	PS		No response	-3	50
14	Freeloading	PS	SMW		No response	6	124
14	Freeloading	PS	YMM		No response	3	50
14	Freeloading	KSK	HLM,SMW		No response	4.5	33.5
14	Freeloading	SMW	HLM		No response	1	89
15	Freeloading	PS	SMW		No response	6	124
15	Freeloading	PS	SMW		No response	6	124
15	Freeloading	SMW	HLM		No response	1	89
15	Freeloading	HLM	SMW		Fight back	-1	89
15	Freeloading	SMW	HLM		No response	1	89
15	Freeloading	SMW	HLM		No response	1	89
15	Freeloading	SMW	HLM		No response	1	89
15	Freeloading	YMM	HLM		No response	4	56
15	Freeloading	SMW,PS	YMM		Submission	0	40
15	Freeloading	PS	SMW		No response	6	124
15	Freeloading	PS	SMW		No response	6	124
15	Freeloading	PS	SMW		No response	6	124
16	Freeloading	HLM	PS		Fight back	-7	74
17	Freeloading	PS	YMM		Submission	3	50
17	Freeloading	YMM	PS		No response	-3	50
17	Freeloading	YMM	SMW		No response	3	30
17	Freeloading	PS	SMW		No response	6	124
17	Freeloading	YMM	SMW		No response	3	30
17	Freeloading	YMM	SMW		No response	3	30
17	Freeloading	YMM	SMW		No response	3	30
18	Freeloading	SMW	YMM		No response	-3	30
18	Freeloading	SMW	YMM		No response	-3	30
18	Freeloading	SMW	YMM		No response	-3	30
18	Freeloading	SMW	YMM		Fight back	-3	30
18	Freeloading	SMW	YMM		Fight back	-3	30
18	Freeloading	YMM	SMW		No response	3	30
18	Freeloading	SMW	YMM		No response	-3	30
18	Freeloading	SMW	YMM		No response	-3	30
19	Freeloading	PS	SMW		No response	6	124
19	Freeloading	SMW	PS		No response	-6	124
19	Freeloading	PS	SMW		No response	6	124
19	Freeloading	WZS	SMW		No response	5	76
19	Freeloading	WZS	SMW		No response	5	76
19	Freeloading	WZS	SMW		No response	5	76
19	Freeloading	PS	SMW		No response	6	124
19	Freeloading	PS	SMW		No response	6	124
19	Freeloading	PS	SMW		No response	6	124
20	Freeloading	YMM	PS		No response	-3	50
20	Freeloading	SMW	PS		Fight back	-6	124
20	Freeloading	YMM	PS		No response	-3	50
20	Freeloading	YMM	PS		Fight back	-3	50
20	Freeloading	PS	SMW		No response	6	124
21	Freeloading	PS	SMW		No response	6	124
21	Freeloading	NAA	SMW		No response	1	39
21	Freeloading	SMW	NAA		No response	-1	39
21	Freeloading	SMW	PS		Fight back	-6	124
21	Freeloading	NAA	SMW		No response	1	39
21	Freeloading	NAA	SMW		No response	1	39
21	Freeloading	PS	SMW,NAA		Submission	5.5	90.5
21	Freeloading	NAA	YMM		No response	-2	106
21	Freeloading	NAA	YMM		No response	-2	106
22	Freeloading	SMW	PS		Fight back	-6	124
22	Freeloading	SMW	PS		No response	-6	124
22	Freeloading	PS	SMW		No response	6	124
22	Freeloading	PS	YMM		Submission	3	50
22	Freeloading	SMW	PS		Fight back	-6	124
22	Freeloading	NAA	SMW		No response	1	39
22	Freeloading	NAA	SMW		No response	1	39
22	Freeloading	PS	SMW		No response	6	124
22	Freeloading	NAA	SMW		No response	1	39
23	Freeloading	YMM	PS		Fight back	-3	50
23	Freeloading	NAA	SMW		No response	1	39
23	Freeloading	PS	SMW		Leave	6	124
23	Freeloading	NAA	SMW		Leave	1	39
24	Freeloading	PS	SMW		No response	6	124
24	Freeloading	PS	SMW		No response	6	124
24	Freeloading	NAA	SMW		No response	1	39
24	Freeloading	PS	SMW		No response	6	124
24	Freeloading	PS	SMW		No response	6	124
24	Freeloading	PS	SMW		No response	6	124
25	Freeloading	PS	YMM		Submission	3	50
25	Freeloading	PS	SMW		No response	6	124
25	Freeloading	PS	KSK		Submission	2	41
25	Freeloading	PS	SMW		No response	6	124
25	Freeloading	PS	SMW		No response	6	124
25	Freeloading	KSK	YMM		Leave	1	50
25	Freeloading	SMW	KSK		Submission	-4	28
25	Freeloading	SMW	PS		No response	-6	124
25	Freeloading	SMW	PS,KSK		Fight back	-5	76
25	Freeloading	SMW	KSK,YMM		No response	-3.5	29
25	Freeloading	YMM	KSK,SMW		No response	1	40
25	Freeloading	SMW	KSK		No response	-4	28
25	Freeloading	SMW	KSK		No response	-4	28
26	Freeloading	NAA	SMW		No response	1	39
26	Freeloading	NAA	SMW		No response	1	39
26	Freeloading	NAA	SMW		No response	1	39
26	Freeloading	PS	SMW		No response	6	124
26	Freeloading	PS	SMW		No response	6	124
26	Freeloading	PS	SMW		No response	6	124
26	Freeloading	PS	SMW		No response	6	124
26	Freeloading	YMM	SMW		Submission	3	30
27	Freeloading	PS	YMM		Submission	3	50
27	Freeloading	KSK	SMW		No response	4	28
27	Freeloading	SMW	YMM		No response	-3	30
27	Freeloading	SMW	YMM		Fight back	-3	30
27	Freeloading	NAA	SMW,PS		No response	-2	48
27	Freeloading	NAA	SMW		No response	1	39
27	Freeloading	PS	YMM		Submission	3	50
27	Freeloading	NAA	SMW		No response	1	39
27	Freeloading	PS	SMW		Leave	6	124
27	Freeloading	SMW	PS		No response	-6	124
27	Freeloading	NAA	SMW,PS		No response	-2	48
27	Freeloading	NAA	SMW		No response	1	39
27	Freeloading	PS	SMW		No response	6	124
28	Freeloading	NAA	SMW		No response	1	39
28	Freeloading	PS	SMW		No response	6	124
28	Freeloading	PS	NAA,SMW		No response	5.5	90.5
28	Freeloading	PS	NS		Submission	4	65
28	Freeloading	SMW	YMM		No response	-3	30
28	Freeloading	SMW	YMM		No response	-3	30
28	Freeloading	SMW	YMM		No response	-3	30
28	Freeloading	PS	YMM,SMW		No response	4.5	87
28	Freeloading	SMW	YMM		No response	-3	30
28	Freeloading	SMW	YMM		No response	-3	30
28	Freeloading	SMW	YMM		No response	-3	30
28	Freeloading	SMW	YMM		No response	-3	30
28	Freeloading	SMW	YMM		No response	-3	30
28	Freeloading	SMW	YMM		No response	-3	30
28	Freeloading	SMW	YMM		No response	-3	30
28	Freeloading	SMW	YMM		No response	-3	30
28	Freeloading	SMW	YMM		No response	-3	30
28	Freeloading	SMW	YMM		No response	-3	30
28	Freeloading	SMW	PS		Fight back	-6	124
28	Freeloading	SMW	PS		Fight back	-6	124
28	Freeloading	NAA	YMM		No response	-2	106
29	Freeloading	NAA	SMW		No response	1	39
29	Freeloading	PS	YMM		Submission	3	50
29	Freeloading	YMM	SMW		No response	3	30
29	Freeloading	SMW	PS,YMM		No response	-4.5	77
29	Freeloading	PS	YMM		Submission	3	50
29	Freeloading	SMW	PS		No response	-6	124
29	Freeloading	PS	SMW		No response	6	124
29	Freeloading	NS,NAA	SMW		No response	1.5	40
29	Freeloading	NAA	SMW		No response	1	39
29	Freeloading	PS	SMW		No response	6	124
29	Freeloading	PS	YMM		Submission	3	50
29	Freeloading	PS	SMW		No response	6	124
30	Freeloading	YMM	PS		No response	-3	50
30	Freeloading	PS	SMW		No response	6	124
30	Freeloading	PS	SMW		No response	6	124
30	Freeloading	NAA	SMW		No response	1	39
30	Freeloading	YMM	PS		No response	-3	50
30	Freeloading	NAA	SMW		No response	1	39
30	Freeloading	NS	SMW		No response	2	41
30	Freeloading	NAA	SMW		No response	1	39
30	Freeloading	NAA	SMW		No response	1	39
30	Freeloading	NAA	SMW		No response	1	39
30	Freeloading	NAA	SMW		No response	1	39
30	Freeloading	NAA	SMW		No response	1	39
30	Freeloading	PS	SMW		No response	6	124
30	Freeloading	YMM	PS		No response	-3	50
30	Freeloading	SMW	PS		No response	-6	124
31	Freeloading	NAA	SMW		No response	1	39
31	Freeloading	NAA	SMW		No response	1	39
31	Freeloading	NAA	SMW		No response	1	39
31	Freeloading	YMM	SMW		No response	3	30
31	Freeloading	YMM	SMW		No response	3	30
31	Freeloading	SMW	PS		Fight back	-6	124
31	Freeloading	SMW	YMM		No response	-3	30
31	Freeloading	SMW	PS		No response	-6	124
31	Freeloading	SMW	PS		No response	-6	124
31	Freeloading	SMW	PS		No response	-6	124
31	Freeloading	SMW	PS		No response	-6	124
31	Freeloading	SMW	YMM		No response	-3	30
31	Freeloading	PS	YMM		No response	3	50
31	Freeloading	SMW	YMM		No response	-3	30
31	Freeloading	SMW	YMM		No response	-3	30
31	Freeloading	HLM	YMM		No response	-4	56
31	Freeloading	PS	SMW		No response	6	124
31	Freeloading	PS	SMW		No response	6	124
31	Freeloading	SMW	PS		No response	-6	124
31	Freeloading	PS	YMM		Submission	3	50
32	Freeloading	SMW	PS		Fight back	-6	124
32	Freeloading	SMW	PS		Fight back	-6	124
32	Freeloading	PS	YMM		Submission	3	50
32	Freeloading	SMW	PS		Fight back	-6	124
32	Freeloading	PS	SMW		No response	6	124
32	Freeloading	NAA	SMW,PS		No response	-2	48
32	Freeloading	YMM	SMW		No response	3	30
32	Freeloading	SMW	NAA		No response	-1	39
32	Freeloading	PS	SMW		No response	6	124
32	Freeloading	SMW	PS		No response	-6	124
32	Freeloading	NAA	SMW		No response	1	39
32	Freeloading	SMW	PS		No response	-6	124
32	Freeloading	SMW	PS		No response	-6	124
32	Freeloading	PS	SMW		No response	6	124
32	Freeloading	NAA	PS,SMW		No response	-2	48
32	Freeloading	NAA	PS,SMW		No response	-2	48
32	Freeloading	NAA	SMW,PS		No response	-2	48
32	Freeloading	NAA	SMW,PS		No response	-2	48
32	Freeloading	SMW	PS		No response	-6	124
32	Freeloading	SMW	PS		No response	-6	124
33	Freeloading	NAA	SMW		No response	1	39
33	Freeloading	NAA	SMW		Leave	1	39
33	Freeloading	NAA	SMW		No response	1	39
33	Freeloading	NAA	SMW		No response	1	39
33	Freeloading	NAA	SMW		Fight back	1	39
33	Freeloading	NAA	SMW		No response	1	39
33	Freeloading	NAA	SMW		No response	1	39
33	Freeloading	PS	YMM		Submission	3	50
33	Freeloading	NAA	SMW		No response	1	39
33	Freeloading	NAA	SMW		No response	1	39
33	Freeloading	NAA	SMW		No response	1	39
33	Freeloading	NAA	SMW		No response	1	39
33	Freeloading	NAA	SMW		No response	1	39
33	Freeloading	NS	SMW		No response	2	41
33	Freeloading	NAA	SMW		No response	1	39
33	Freeloading	PS	SMW		No response	6	124
33	Freeloading	NAA	SMW		No response	1	39
33	Freeloading	NAA	SMW		No response	1	39
33	Freeloading	YMM	SMW		No response	3	30
33	Freeloading	NAA	YMM		No response	-2	106
34	Freeloading	YMM	NAA,SMW		No response	2.5	68
34	Freeloading	NAA	SMW		No response	1	39
34	Freeloading	KSK	SMW		No response	4	28
34	Freeloading	YMM	PS		No response	-3	50
34	Freeloading	KSK	YMM		Leave	1	50
34	Freeloading	NAA	SMW		No response	1	39
34	Freeloading	NAA	SMW		No response	1	39
34	Freeloading	NAA	SMW		No response	1	39
34	Freeloading	PS	SMW		Fight back	6	124
34	Freeloading	PS	NAA		Submission	5	57
34	Freeloading	YMM	PS		No response	-3	50
34	Freeloading	SMW	PS		No response	-6	124
34	Freeloading	PS	NAA		Leave	5	57
35	Freeloading	PS	NAA,SMW		No response	5.5	90.5
35	Freeloading	YMM	PS		No response	-3	50
35	Freeloading	NAA	SMW		No response	1	39
35	Freeloading	PS	SMW		No response	6	124
35	Freeloading	YMM	PS		No response	-3	50
35	Freeloading	NAA	SMW		No response	1	39
35	Freeloading	PS	SMW,YMM		No response	4.5	87
35	Freeloading	PS	SMW,YMM		No response	4.5	87
35	Freeloading	PS	SMW		No response	6	124
35	Freeloading	PS	SMW		No response	6	124
35	Freeloading	KSK	SMW		No response	4	28
35	Freeloading	PS	SMW		No response	6	124
35	Freeloading	KSK	SMW		No response	4	28
36	Freeloading	SMW	YMM		No response	-3	30
36	Freeloading	SMW	YMM		No response	-3	30
36	Freeloading	NAA	SMW		No response	1	39
36	Freeloading	NAA	SMW		No response	1	39
36	Freeloading	NAA	YMM,SMW		No response	-0.5	72.5
36	Freeloading	NAA	SMW		No response	1	39
36	Freeloading	NAA	SMW		No response	1	39
36	Freeloading	NAA	SMW		No response	1	39
36	Freeloading	NAA	SMW		No response	1	39
36	Freeloading	NAA	SMW		No response	1	39
36	Freeloading	SMW,NAA	PS		Fight back	-5.5	90.5
36	Freeloading	NAA	PS		No response	-5	57
36	Freeloading	NAA	SMW		No response	1	39
36	Freeloading	YMM	SMW		No response	3	30
36	Freeloading	NAA	SMW		No response	1	39
36	Freeloading	NAA	SMW		No response	1	39
36	Freeloading	NAA	SMW		No response	1	39
37	Freeloading	PS	SMW		No response	6	124
37	Freeloading	SMW	NAA		No response	-1	39
37	Freeloading	PS	SMW		No response	6	124
37	Freeloading	NAA	SMW		No response	1	39
37	Freeloading	PS	SMW		No response	6	124
37	Freeloading	PS	SMW		No response	6	124
37	Freeloading	PS	SMW		No response	6	124
37	Freeloading	SMW	PS		Fight back	-6	124
37	Freeloading	SMW	YMM		No response	-3	30
37	Freeloading	SMW	YMM		No response	-3	30
37	Freeloading	SMW	YMM		No response	-3	30
37	Freeloading	SMW	YMM		No response	-3	30
37	Freeloading	SMW	YMM		No response	-3	30
37	Freeloading	SMW	YMM		No response	-3	30
37	Freeloading	SMW	YMM		No response	-3	30
37	Freeloading	SMW	YMM		Fight back	-3	30
37	Freeloading	SMW	YMM		No response	-3	30
37	Freeloading	SMW	YMM		No response	-3	30
37	Freeloading	SMW	YMM		Fight back	-3	30
37	Freeloading	SMW	YMM		No response	-3	30
37	Freeloading	SMW	YMM		No response	-3	30
37	Freeloading	SMW	YMM		No response	-3	30
37	Freeloading	SMW	PS		Fight back	-6	124
37	Freeloading	SMW	YMM		Fight back	-3	30
37	Freeloading	SMW	PS		Fight back	-6	124
37	Freeloading	PS	SMW		No response	6	124
37	Freeloading	PS	SMW		No response	6	124
38	Freeloading	PS	NAA,SMW		No response	5.5	90.5
38	Freeloading	PS	SMW		No response	6	124
38	Freeloading	YMM	PS		No response	-3	50
38	Freeloading	NAA	SMW		No response	1	39
38	Freeloading	NAA	SMW		No response	1	39
38	Freeloading	NAA	SMW		No response	1	39
38	Freeloading	SMW	PS		No response	-6	124
38	Freeloading	NAA	SMW		No response	1	39
38	Freeloading	NAA	SMW		No response	1	39
38	Freeloading	NAA	SMW		No response	1	39
38	Freeloading	NAA	SMW		No response	1	39
38	Freeloading	NAA	SMW		No response	1	39
38	Freeloading	NAA	SMW		No response	1	39
38	Freeloading	NAA	SMW		No response	1	39
38	Freeloading	NAA	SMW		No response	1	39
38	Freeloading	NAA	SMW		Fight back	1	39
38	Freeloading	NAA	SMW		Fight back	1	39
38	Freeloading	NAA	SMW		No response	1	39
38	Freeloading	NAA	SMW		No response	1	39
38	Freeloading	NAA	SMW		No response	1	39
38	Freeloading	KSK	SMW		No response	4	28
38	Freeloading	NAA	SMW		No response	1	39
38	Freeloading	NAA	SMW		No response	1	39
38	Freeloading	NAA	SMW		No response	1	39
39	Freeloading	YMM	SMW		No response	3	30
39	Freeloading	NAA	SMW		No response	1	39
39	Freeloading	NAA	SMW		No response	1	39
39	Freeloading	NAA	SMW		No response	1	39
39	Freeloading	NAA	SMW		No response	1	39
39	Freeloading	YMM	SMW		No response	3	30
39	Freeloading	KSK	SMW		No response	4	28
39	Freeloading	NAA	SMW		No response	1	39
39	Freeloading	SMW	YMM,NAA		No response	-2	34.5
39	Freeloading	NAA	YMM		No response	-2	106
39	Freeloading	SMW	YMM		No response	-3	30
39	Freeloading	SMW	YMM		No response	-3	30
39	Freeloading	NAA	YMM		No response	-2	106
39	Freeloading	NAA	SMW,YMM		No response	-0.5	72.5
39	Freeloading	NAA	SMW,YMM		No response	-0.5	72.5
39	Freeloading	SMW	YMM		No response	-3	30
39	Freeloading	NAA	YMM		No response	-2	106
39	Freeloading	SMW	YMM		No response	-3	30
39	Freeloading	NAA	YMM,SMW		No response	-0.5	72.5
39	Freeloading	YMM	SMW		No response	3	30
39	Freeloading	NAA	SMW		No response	1	39
39	Freeloading	SMW	YMM		No response	-3	30
39	Freeloading	SMW	YMM		No response	-3	30
40	Freeloading	NAA	SMW		No response	1	39
40	Freeloading	PS	SMW		No response	6	124
40	Freeloading	YMM	SMW		No response	3	30
40	Freeloading	NAA	SMW		No response	1	39
40	Freeloading	NAA	SMW		No response	1	39
40	Freeloading	NAA	SMW		No response	1	39
40	Freeloading	PS	YMM		Submission	3	50
40	Freeloading	YMM	SMW		No response	3	30
40	Freeloading	SMW	PS		No response	-6	124
40	Freeloading	NAA	PS		No response	-5	57
40	Freeloading	NAA	SMW		No response	1	39
40	Freeloading	NAA	SMW		No response	1	39
40	Freeloading	NAA	SMW		No response	1	39
40	Freeloading	NAA	SMW		No response	1	39
40	Freeloading	NAA	SMW		No response	1	39
40	Freeloading	YMM	PS		No response	-3	50
40	Freeloading	SMW	PS		No response	-6	124
41	Freeloading	YMM	SMW,NAA		No response	2.5	68
41	Freeloading	PS	YMM		Submission	3	50
41	Freeloading	NAA	SMW		No response	1	39
41	Freeloading	NAA	SMW		No response	1	39
41	Freeloading	NAA	SMW		No response	1	39
41	Freeloading	NAA	SMW		No response	1	39
41	Freeloading	NAA	SMW		No response	1	39
41	Freeloading	NAA	SMW		No response	1	39
41	Freeloading	NAA	SMW		No response	1	39
41	Freeloading	PS	SMW		Leave	6	124
41	Freeloading	NAA	SMW		No response	1	39
41	Freeloading	NAA	SMW		No response	1	39
42	Freeloading	NAA	PS		Fight back	-5	57
42	Freeloading	NAA	YMM		No response	-2	106
42	Freeloading	NAA	YMM		No response	-2	106
42	Freeloading	NAA	YMM		Fight back	-2	106
42	Freeloading	SMW,NAA	PS		Fight back	-5.5	90.5
42	Freeloading	PS	SMW		Submission	6	124
42	Freeloading	KSK	YMM		Submission	1	50
42	Freeloading	NAA	SMW		No response	1	39
42	Freeloading	PS	SMW		No response	6	124
42	Freeloading	NAA	YMM		No response	-2	106
42	Freeloading	YMM	PS		Fight back	-3	50
43	Freeloading	PS	YMM		Submission	3	50
43	Freeloading	NAA	SMW		No response	1	39
43	Freeloading	SMW	NAA		No response	-1	39
43	Freeloading	NAA	SMW		No response	1	39
43	Freeloading	NAA	SMW		No response	1	39
43	Freeloading	PS	NAA,SMW		No response	5.5	90.5
44	Freeloading	NAA	YMM		No response	-2	106
44	Freeloading	PS	YMM		Move side	3	50
44	Freeloading	PS	NAA,YMM		Move side	4	53.5
44	Freeloading	SMW	PS		Fight back	-6	124
44	Freeloading	NAA	SMW		No response	1	39
44	Freeloading	SMW	NAA		No response	-1	39
44	Freeloading	SMW	PS		No response	-6	124
44	Freeloading	PS	YMM		Submission	3	50
44	Freeloading	NAA	SMW		No response	1	39
44	Freeloading	PS,NAA	SMW		No response	3.5	81.5
44	Freeloading	NAA	SMW		No response	1	39
44	Freeloading	PS	NAA,SMW		No response	5.5	90.5
44	Freeloading	NAA	SMW		No response	1	39
45	Freeloading	NAA	SMW		No response	1	39
45	Freeloading	NAA	SMW		No response	1	39
45	Freeloading	NAA	SMW		No response	1	39
45	Freeloading	SMW	PS		No response	-6	124
45	Freeloading	PS	YMM		Move side	3	50
45	Freeloading	NAA	SMW		No response	1	39
45	Freeloading	NAA	SMW		No response	1	39
45	Freeloading	SMW	PS		No response	-6	124
45	Freeloading	YMM	KSK		Leave	-1	50
45	Freeloading	NAA	SMW,PS		No response	-2	48
45	Freeloading	NAA	SMW,PS		No response	-2	48
45	Freeloading	PS	YMM		Submission	3	50
4	Monopoly	PS	NAA		Submission	5	57
4	Monopoly	PS	NAA,SMW		Submission	5.5	45.5
6	Monopoly	PS	NS		Submission	4	65
7	Monopoly	PS	KSK		Submission	2	41
7	Monopoly	PS	KSK		Submission	2	41
7	Monopoly	PS	KSK		Submission	2	41
10	Monopoly	PS	KSK		Submission	2	41
11	Monopoly	PS	KSK		Submission	2	41
11	Monopoly	PS	KSK		Submission	2	41
11	Monopoly	PS	KSK		Leave	2	41
11	Monopoly	PS	KSK		Submission	2	41
11	Monopoly	PS	KSK		Submission	2	41
13	Monopoly	PS	NAA		Leave	5	57
13	Monopoly	PS	SMW		No response	6	124
14	Monopoly	SMW,PS	KSK		Leave	-1	34.5
14	Monopoly	PS	KSK		Submission	2	41
14	Monopoly	PS	KSK,YMM		Submission	2.5	45.5
14	Monopoly	PS	KSK		Submission	2	41
14	Monopoly	PS	KSK		Submission	2	41
15	Monopoly	PS	SMW,NS,YMM		Submission	4.3	79.7
15	Monopoly	PS	SMW,YMM,KSK		Submission	3.7	107.5
16	Monopoly	PS	KSK		Leave	2	41
16	Monopoly	PS	KSK		Submission	2	41
17	Monopoly	PS	NAA		No response	5	57
17	Monopoly	PS	KSK		Submission	2	41
17	Monopoly	PS	YMM		Submission	3	50
19	Monopoly	PS	NAA,NS		No response	4.5	61
21	Monopoly	PS	KSK		Submission	2	41
21	Monopoly	PS	KSK		Submission	2	41
21	Monopoly	PS	KSK		Submission	2	41
21	Monopoly	PS	KSK		Submission	2	41
21	Monopoly	PS	KSK		Submission	2	41
21	Monopoly	PS	KSK		Submission	2	41
21	Monopoly	PS	KSK		Submission	2	41
22	Monopoly	PS	SMW		No response	6	124
22	Monopoly	PS	YMM		Move side	3	50
22	Monopoly	PS	NAA,SMW		No response	5.5	90.5
22	Monopoly	PS	SMW		No response	6	124
22	Monopoly	PS	KSK		Submission	2	41
24	Monopoly	PS	YMM		Move side	3	50
26	Monopoly	PS	SMW		No response	6	124
26	Monopoly	PS	YMM		Submission	3	50
26	Monopoly	PS	SMW		No response	6	124
26	Monopoly	PS	SMW		No response	6	124
27	Monopoly	PS	YMM		Submission	3	50
27	Monopoly	PS	KSK		Submission	2	41
27	Monopoly	PS	KSK		Submission	2	41
27	Monopoly	PS	YMM		Submission	3	50
31	Monopoly	PS	YMM		Submission	3	50
31	Monopoly	PS	YMM		Submission	3	50
31	Monopoly	PS	YMM		Submission	3	50
33	Monopoly	PS	YMM,SMW		No response	4.5	87
33	Monopoly	PS	YMM		Leave	3	50
33	Monopoly	PS	NAA		Leave	5	57
34	Monopoly	PS	YMM		Submission	3	50
34	Monopoly	PS	YMM		Move side	3	50
34	Monopoly	PS	NAA		Submission	5	57
34	Monopoly	YMM	PS		No response	-3	50
34	Monopoly	PS	NAA,NS		Submission	4.5	61
34	Monopoly	PS	SMW		No response	6	124
34	Monopoly	PS	SMW		Leave	6	124
35	Monopoly	PS	NAA,SMW		No response	5.5	90.5
35	Monopoly	PS	NAA,SMW		No response	5.5	90.5
35	Monopoly	PS	NAA,SMW		No response	5.5	90.5
35	Monopoly	PS	YMM		Submission	3	50
35	Monopoly	PS	SMW,YMM		No response	4.5	87
36	Monopoly	PS	YMM,SMW		No response	4.5	87
36	Monopoly	PS	YMM		Submission	3	50
37	Monopoly	PS	NAA		No response	5	57
37	Monopoly	PS	SMW,NAA		No response	5.5	90.5
37	Monopoly	PS	SMW		No response	6	124
38	Monopoly	PS	NAA,SMW		No response	5.5	90.5
40	Monopoly	PS	SMW		No response	6	124
43	Monopoly	PS	SMW,YMM		Submission	4.5	87
44	Monopoly	PS	YMM		Submission	3	50
44	Monopoly	PS	NAA		No response	5	57
44	Monopoly	PS	NAA		Submission	5	57
44	Monopoly	PS	YMM		Submission	3	50
44	Monopoly	PS	YMM		Move side	3	50
44	Monopoly	PS	YMM		Submission	3	50
44	Monopoly	PS	YMM		Submission	3	50
44	Monopoly	PS	SMW		No response	6	124
45	Monopoly	PS	NAA		No response	5	57
45	Monopoly	PS	YMM		Move side	3	50
45	Monopoly	NAA	SMW		No response	1	39
1	Fight	KSK	HLM		Leave	5	39
5	Fight	YMM	NAA		No response	2	106
6	Fight	PS	NS		No response	4	65
7	Fight	PS	NS		Submission	4	65
7	Fight	PS	NS		Submission	4	65
7	Fight	PS	YMM		Submission	3	50
8	Fight	PS	SMW		No response	6	124
8	Fight	PS	SMW		No response	6	124
10	Fight	PS	NS,YMM		Leave	3.5	57.5
11	Fight	PS	YMM		Submission	3	50
13	Fight	NAA	PS		Fight back	-5	57
17	Fight	PS	YMM		Submission	3	50
17	Fight	PS	YMM		Submission	3	50
17	Fight	PS	YMM		Submission	3	50
19	Fight	PS	NAA		Leave	5	57
19	Fight	PS	SMW		Leave	6	124
20	Fight	PS	SMW		No response	6	124
21	Fight	PS	SMW		No response	6	124
21	Fight	YMM	NAA		Leave	2	106
21	Fight	PS	SMW		Submission	6	124
21	Fight	YMM	SMW		No response	3	30
21	Fight	YMM	SMW		No response	3	30
22	Fight	YMM	WZS		Submission	-2	24
22	Fight	PS	SMW		Submission	6	124
22	Fight	PS	SMW		No response	6	124
22	Fight	PS	SMW		Leave	6	124
22	Fight	YMM	SMW		No response	3	30
22	Fight	PS	SMW		No response	6	124
22	Fight	PS	SMW		No response	6	124
22	Fight	PS	SMW		No response	6	124
22	Fight	YMM	SMW		No response	3	30
22	Fight	PS	SMW		No response	6	124
23	Fight	PS	SMW		No response	6	124
23	Fight	PS	SMW		No response	6	124
24	Fight	YMM	SMW		No response	3	30
24	Fight	PS	SMW		No response	6	124
24	Fight	PS	SMW		No response	6	124
24	Fight	PS	SMW		No response	6	124
24	Fight	PS	SMW		No response	6	124
24	Fight	PS	SMW		Leave	6	124
24	Fight	PS	SMW		Move side	6	124
24	Fight	PS	SMW		No response	6	124
25	Fight	PS	SMW		No response	6	124
26	Fight	PS	SMW		No response	6	124
26	Fight	YMM	SMW		Move side	3	30
26	Fight	PS	SMW		Leave	6	124
26	Fight	PS	YMM		Leave	3	50
26	Fight	PS	YMM		Submission	3	50
26	Fight	PS	SMW		No response	6	124
26	Fight	YMM	SMW		Move side	3	30
26	Fight	PS	SMW		Leave	6	124
27	Fight	PS	SMW		No response	6	124
27	Fight	PS	SMW		Fight back	6	124
27	Fight	PS	SMW		No response	6	124
27	Fight	PS	SMW		Fight back	6	124
27	Fight	PS	SMW		No response	6	124
27	Fight	PS	SMW		No response	6	124
27	Fight	PS	SMW		No response	6	124
27	Fight	PS	SMW		Leave	6	124
29	Fight	PS	SMW		No response	6	124
29	Fight	PS	SMW		No response	6	124
29	Fight	PS	SMW		No response	6	124
30	Fight	PS	SMW		No response	6	124
30	Fight	YMM	SMW		Submission	3	30
31	Fight	YMM	SMW		Leave	3	30
31	Fight	PS	SMW		Leave	6	124
31	Fight	YMM	SMW		Leave	3	30
32	Fight	YMM	SMW		Submission	3	30
32	Fight	PS	SMW		No response	6	124
33	Fight	PS	SMW		No response	6	124
33	Fight	PS	YMM		Submission	3	50
33	Fight	PS	SMW		No response	6	124
33	Fight	PS	YMM		Submission	3	50
33	Fight	PS	NAA,YMM		Submission	3.5	53.5
34	Fight	PS	SMW		Move side	6	124
34	Fight	PS	NAA		Submission	5	57
34	Fight	PS	YMM		Submission	3	50
34	Fight	PS	SMW		No response	6	124
34	Fight	PS	YMM		Submission	3	50
34	Fight	SMW	PS		Fight back	-6	124
35	Fight	PS	SMW		No response	6	124
35	Fight	PS	SMW		No response	6	124
35	Fight	PS	SMW		No response	6	124
37	Fight	PS	SMW		Fight back	6	124
37	Fight	PS	SMW		Fight back	6	124
37	Fight	PS	SMW		No response	6	124
37	Fight	PS	SMW		No response	6	124
37	Fight	PS	SMW		Block	6	124
38	Fight	PS	SMW		No response	6	124
39	Fight	PS	SMW		No response	6	124
39	Fight	PS	SMW		Submission	6	124
39	Fight	PS	SMW		No response	6	124
40	Fight	PS	SMW		No response	6	124
40	Fight	PS	SMW		No response	6	124
40	Fight	PS	SMW		No response	6	124
40	Fight	YMM,PS	SMW		Leave	4.5	77
40	Fight	PS,YMM	SMW		No response	4.5	77
40	Fight	YMM	SMW		Move side	3	30
41	Fight	YMM	SMW		Submission	3	30
41	Fight	YMM	SMW		Move side	3	30
43	Fight	PS	YMM		Submission	3	50
43	Fight	PS	SMW		No response	6	124
45	Fight	PS	SMW		No response	6	124
45	Fight	PS	SMW		Leave	6	124
45	Fight	PS	SMW		No response	6	124

## Sheet: Fig4 Comparison of competition 
Setting	SessionNo	Variables	Frequency
Two trays	1	1) Approach	2
Two trays	2	1) Approach	11
Two trays	3	1) Approach	6
Two trays	4	1) Approach	14
Two trays	5	1) Approach	10
Two trays	6	1) Approach	8
Two trays	7	1) Approach	12
Two trays	8	1) Approach	12
Two trays	9	1) Approach	10
Two trays	10	1) Approach	9
Two trays	11	1) Approach	6
Two trays	12	1) Approach	5
Two trays	13	1) Approach	16
Two trays	14	1) Approach	19
Two trays	15	1) Approach	3
Two trays	16	1) Approach	7
Two trays	17	1) Approach	5
Two trays	18	1) Approach	7
Two trays	19	1) Approach	8
Two trays	20	1) Approach	7
Two trays	21	1) Approach	11
Two trays	22	1) Approach	8
Two trays	23	1) Approach	10
Two trays	24	1) Approach	8
Two trays	25	1) Approach	6
Two trays	26	1) Approach	8
Two trays	27	1) Approach	12
Two trays	28	1) Approach	3
Two trays	29	1) Approach	4
Two trays	30	1) Approach	4
Two trays	31	1) Approach	7
Two trays	32	1) Approach	8
Two trays	33	1) Approach	12
Two trays	34	1) Approach	10
Two trays	35	1) Approach	5
Two trays	36	1) Approach	10
Two trays	37	1) Approach	6
Two trays	38	1) Approach	9
Two trays	39	1) Approach	6
Two trays	40	1) Approach	27
Two trays	41	1) Approach	14
Two trays	42	1) Approach	18
Two trays	43	1) Approach	11
Two trays	44	1) Approach	18
Two trays	45	1) Approach	20
Two trays	1	2) RopePulling	0
Two trays	2	2) RopePulling	6
Two trays	3	2) RopePulling	2
Two trays	4	2) RopePulling	7
Two trays	5	2) RopePulling	13
Two trays	6	2) RopePulling	9
Two trays	7	2) RopePulling	8
Two trays	8	2) RopePulling	17
Two trays	9	2) RopePulling	0
Two trays	10	2) RopePulling	9
Two trays	11	2) RopePulling	3
Two trays	12	2) RopePulling	7
Two trays	13	2) RopePulling	9
Two trays	14	2) RopePulling	13
Two trays	15	2) RopePulling	22
Two trays	16	2) RopePulling	6
Two trays	17	2) RopePulling	4
Two trays	18	2) RopePulling	28
Two trays	19	2) RopePulling	16
Two trays	20	2) RopePulling	9
Two trays	21	2) RopePulling	7
Two trays	22	2) RopePulling	9
Two trays	23	2) RopePulling	6
Two trays	24	2) RopePulling	4
Two trays	25	2) RopePulling	7
Two trays	26	2) RopePulling	2
Two trays	27	2) RopePulling	7
Two trays	28	2) RopePulling	21
Two trays	29	2) RopePulling	15
Two trays	30	2) RopePulling	6
Two trays	31	2) RopePulling	2
Two trays	32	2) RopePulling	23
Two trays	33	2) RopePulling	4
Two trays	34	2) RopePulling	5
Two trays	35	2) RopePulling	10
Two trays	36	2) RopePulling	14
Two trays	37	2) RopePulling	7
Two trays	38	2) RopePulling	7
Two trays	39	2) RopePulling	21
Two trays	40	2) RopePulling	7
Two trays	41	2) RopePulling	6
Two trays	42	2) RopePulling	4
Two trays	43	2) RopePulling	2
Two trays	44	2) RopePulling	14
Two trays	45	2) RopePulling	9
Two trays	1	3) FreeLoading	0
Two trays	2	3) FreeLoading	2
Two trays	3	3) FreeLoading	1
Two trays	4	3) FreeLoading	5
Two trays	5	3) FreeLoading	9
Two trays	6	3) FreeLoading	15
Two trays	7	3) FreeLoading	6
Two trays	8	3) FreeLoading	1
Two trays	9	3) FreeLoading	7
Two trays	10	3) FreeLoading	5
Two trays	11	3) FreeLoading	0
Two trays	12	3) FreeLoading	6
Two trays	13	3) FreeLoading	2
Two trays	14	3) FreeLoading	13
Two trays	15	3) FreeLoading	12
Two trays	16	3) FreeLoading	1
Two trays	17	3) FreeLoading	7
Two trays	18	3) FreeLoading	8
Two trays	19	3) FreeLoading	9
Two trays	20	3) FreeLoading	5
Two trays	21	3) FreeLoading	9
Two trays	22	3) FreeLoading	9
Two trays	23	3) FreeLoading	4
Two trays	24	3) FreeLoading	6
Two trays	25	3) FreeLoading	13
Two trays	26	3) FreeLoading	8
Two trays	27	3) FreeLoading	13
Two trays	28	3) FreeLoading	21
Two trays	29	3) FreeLoading	12
Two trays	30	3) FreeLoading	15
Two trays	31	3) FreeLoading	20
Two trays	32	3) FreeLoading	20
Two trays	33	3) FreeLoading	20
Two trays	34	3) FreeLoading	13
Two trays	35	3) FreeLoading	13
Two trays	36	3) FreeLoading	17
Two trays	37	3) FreeLoading	27
Two trays	38	3) FreeLoading	24
Two trays	39	3) FreeLoading	23
Two trays	40	3) FreeLoading	17
Two trays	41	3) FreeLoading	12
Two trays	42	3) FreeLoading	11
Two trays	43	3) FreeLoading	6
Two trays	44	3) FreeLoading	13
Two trays	45	3) FreeLoading	12
Two trays	1	4) Monopoly	0
Two trays	2	4) Monopoly	0
Two trays	3	4) Monopoly	0
Two trays	4	4) Monopoly	2
Two trays	5	4) Monopoly	0
Two trays	6	4) Monopoly	1
Two trays	7	4) Monopoly	3
Two trays	8	4) Monopoly	0
Two trays	9	4) Monopoly	0
Two trays	10	4) Monopoly	1
Two trays	11	4) Monopoly	5
Two trays	12	4) Monopoly	0
Two trays	13	4) Monopoly	2
Two trays	14	4) Monopoly	5
Two trays	15	4) Monopoly	2
Two trays	16	4) Monopoly	2
Two trays	17	4) Monopoly	3
Two trays	18	4) Monopoly	0
Two trays	19	4) Monopoly	1
Two trays	20	4) Monopoly	0
Two trays	21	4) Monopoly	7
Two trays	22	4) Monopoly	5
Two trays	23	4) Monopoly	0
Two trays	24	4) Monopoly	1
Two trays	25	4) Monopoly	0
Two trays	26	4) Monopoly	4
Two trays	27	4) Monopoly	4
Two trays	28	4) Monopoly	0
Two trays	29	4) Monopoly	0
Two trays	30	4) Monopoly	0
Two trays	31	4) Monopoly	3
Two trays	32	4) Monopoly	0
Two trays	33	4) Monopoly	3
Two trays	34	4) Monopoly	7
Two trays	35	4) Monopoly	5
Two trays	36	4) Monopoly	2
Two trays	37	4) Monopoly	3
Two trays	38	4) Monopoly	1
Two trays	39	4) Monopoly	0
Two trays	40	4) Monopoly	1
Two trays	41	4) Monopoly	0
Two trays	42	4) Monopoly	0
Two trays	43	4) Monopoly	1
Two trays	44	4) Monopoly	8
Two trays	45	4) Monopoly	3
Two trays	1	5) Fight	1
Two trays	2	5) Fight	0
Two trays	3	5) Fight	0
Two trays	4	5) Fight	0
Two trays	5	5) Fight	1
Two trays	6	5) Fight	1
Two trays	7	5) Fight	3
Two trays	8	5) Fight	2
Two trays	9	5) Fight	0
Two trays	10	5) Fight	1
Two trays	11	5) Fight	1
Two trays	12	5) Fight	0
Two trays	13	5) Fight	1
Two trays	14	5) Fight	0
Two trays	15	5) Fight	0
Two trays	16	5) Fight	0
Two trays	17	5) Fight	3
Two trays	18	5) Fight	0
Two trays	19	5) Fight	2
Two trays	20	5) Fight	1
Two trays	21	5) Fight	5
Two trays	22	5) Fight	10
Two trays	23	5) Fight	2
Two trays	24	5) Fight	8
Two trays	25	5) Fight	1
Two trays	26	5) Fight	8
Two trays	27	5) Fight	8
Two trays	28	5) Fight	0
Two trays	29	5) Fight	3
Two trays	30	5) Fight	2
Two trays	31	5) Fight	3
Two trays	32	5) Fight	2
Two trays	33	5) Fight	5
Two trays	34	5) Fight	6
Two trays	35	5) Fight	3
Two trays	36	5) Fight	0
Two trays	37	5) Fight	5
Two trays	38	5) Fight	1
Two trays	39	5) Fight	3
Two trays	40	5) Fight	6
Two trays	41	5) Fight	2
Two trays	42	5) Fight	0
Two trays	43	5) Fight	2
Two trays	44	5) Fight	0
Two trays	45	5) Fight	3
One tray	1	1) Approach	17
One tray	2	1) Approach	16
One tray	3	1) Approach	12
One tray	4	1) Approach	26
One tray	5	1) Approach	15
One tray	6	1) Approach	3
One tray	7	1) Approach	16
One tray	8	1) Approach	25
One tray	9	1) Approach	15
One tray	10	1) Approach	9
One tray	11	1) Approach	15
One tray	12	1) Approach	9
One tray	13	1) Approach	6
One tray	14	1) Approach	13
One tray	15	1) Approach	3
One tray	16	1) Approach
One tray	17	1) Approach	2
One tray	18	1) Approach
One tray	19	1) Approach
One tray	20	1) Approach
One tray	21	1) Approach
One tray	22	1) Approach
One tray	23	1) Approach
One tray	1	2) RopePulling	2
One tray	2	2) RopePulling	3
One tray	3	2) RopePulling	6
One tray	4	2) RopePulling	6
One tray	5	2) RopePulling	5
One tray	6	2) RopePulling	0
One tray	7	2) RopePulling	3
One tray	8	2) RopePulling	2
One tray	9	2) RopePulling	4
One tray	10	2) RopePulling	2
One tray	11	2) RopePulling	0
One tray	12	2) RopePulling	1
One tray	13	2) RopePulling	0
One tray	14	2) RopePulling	0
One tray	15	2) RopePulling	1
One tray	16	2) RopePulling
One tray	17	2) RopePulling	1
One tray	18	2) RopePulling
One tray	19	2) RopePulling
One tray	20	2) RopePulling
One tray	21	2) RopePulling
One tray	22	2) RopePulling
One tray	23	2) RopePulling
One tray	1	3) FreeLoading	0
One tray	2	3) FreeLoading	2
One tray	3	3) FreeLoading	7
One tray	4	3) FreeLoading	7
One tray	5	3) FreeLoading	5
One tray	6	3) FreeLoading	1
One tray	7	3) FreeLoading	4
One tray	8	3) FreeLoading	0
One tray	9	3) FreeLoading	5
One tray	10	3) FreeLoading	1
One tray	11	3) FreeLoading	0
One tray	12	3) FreeLoading	0
One tray	13	3) FreeLoading	1
One tray	14	3) FreeLoading	0
One tray	15	3) FreeLoading	1
One tray	16	3) FreeLoading
One tray	17	3) FreeLoading	0
One tray	18	3) FreeLoading
One tray	19	3) FreeLoading
One tray	20	3) FreeLoading
One tray	21	3) FreeLoading
One tray	22	3) FreeLoading
One tray	23	3) FreeLoading
One tray	1	4) Monopoly	21
One tray	2	4) Monopoly	16
One tray	3	4) Monopoly	23
One tray	4	4) Monopoly	20
One tray	5	4) Monopoly	14
One tray	6	4) Monopoly	17
One tray	7	4) Monopoly	9
One tray	8	4) Monopoly	18
One tray	9	4) Monopoly	11
One tray	10	4) Monopoly	8
One tray	11	4) Monopoly	9
One tray	12	4) Monopoly	3
One tray	13	4) Monopoly	20
One tray	14	4) Monopoly	11
One tray	15	4) Monopoly	9
One tray	16	4) Monopoly
One tray	17	4) Monopoly	6
One tray	18	4) Monopoly
One tray	19	4) Monopoly
One tray	20	4) Monopoly
One tray	21	4) Monopoly
One tray	22	4) Monopoly
One tray	23	4) Monopoly
One tray	1	5) Fight	6
One tray	2	5) Fight	0
One tray	3	5) Fight	11
One tray	4	5) Fight	19
One tray	5	5) Fight	16
One tray	6	5) Fight	8
One tray	7	5) Fight	21
One tray	8	5) Fight	8
One tray	9	5) Fight	4
One tray	10	5) Fight	8
One tray	11	5) Fight	7
One tray	12	5) Fight	8
One tray	13	5) Fight	6
One tray	14	5) Fight	3
One tray	15	5) Fight	5
One tray	16	5) Fight
One tray	17	5) Fight	8
One tray	18	5) Fight
One tray	19	5) Fight
One tray	20	5) Fight
One tray	21	5) Fight
One tray	22	5) Fight
One tray	23	5) Fight

## Sheet: Fig5 Mitigation one-tray
SessionNo	CompetitionBehavior	Actor1	Receiver1	Response	RankDifference	Affiliation
1	Approach	NAA	SMW	No response	1	39
1	Approach	YMM	NAA	Move side	2	106
1	Approach	YMM	NAA	Move side	2	106
1	Approach	YMM	NAA	Move side	2	106
1	Approach	YMM	NAA	No response	2	106
1	Approach	YMM	NAA	Move side	2	106
1	Approach	YMM	SMW	Move side	3	30
1	Approach	YMM	SMW	Move side	3	30
1	Approach	NAA	SMW	No response	1	39
1	Approach	YMM	NAA	No response	2	106
1	Approach	PS	YMM	Move side	3	50
1	Approach	SMW	PS	Fight back	-6	124
1	Approach	NAA	SMW	No response	1	39
1	Approach	YMM	SMW/NAA	Move side	2.5	68
1	Approach	YMM	SMW	Leave	3	30
1	Approach	NAA	YMM	No response	-2	106
1	Approach	PS	YMM	Leave	3	50
2	Approach	PS	YMM	Submission	3	50
2	Approach	SMW	PS	No response	-6	124
2	Approach	YMM	SMW	Leave	3	30
2	Approach	PS	NAA	Submission	5	57
2	Approach	NAA	YMM	No response	-2	106
2	Approach	PS	YMM	Move side	3	50
2	Approach	YMM	NAA	No response	2	106
2	Approach	KSK	YMM	Submission	1	50
2	Approach	PS	NAA/SMW	Submission	5.5	90.5
2	Approach	PS	NAA/YMM	No response	4	53.5
2	Approach	PS	NAA/YMM	Submission	4	53.5
2	Approach	NAA	YMM	No response	-2	106
2	Approach	PS	NAA/YMM	Move side	4	53.5
2	Approach	YMM	NAA	Move side	2	106
2	Approach	PS	NAA/YMM	Leave	4	53.5
2	Approach	YMM	NAA	Leave	2	106
3	Approach	YMM	NAA/SMW	Move side	2.5	68
3	Approach	YMM	NAA	Move side	2	106
3	Approach	SMW	PS	No response	-6	124
3	Approach	YMM	SMW	Leave	3	30
3	Approach	SMW	PS	No response	-6	124
3	Approach	YMM	NAA/SMW	Move side	2.5	68
3	Approach	YMM	NAA/SMW	Move side	2.5	68
3	Approach	PS	YMM	Submission	3	50
3	Approach	KSK	NAA	No response	3	59
3	Approach	YMM	NAA/SMW	Move side	2.5	68
3	Approach	SMW	PS	No response	-6	124
3	Approach	YMM	NAA	No response	2	106
4	Approach	PS	NAA	Move side	5	57
4	Approach	NAA	PS	No response	-5	57
4	Approach	SMW	PS	Fight back	-6	124
4	Approach	PS	YMM	Leave	3	50
4	Approach	SMW	PS	No response	-6	124
4	Approach	PS	NAA	Submission	5	57
4	Approach	SMW	NAA	No response	-1	39
4	Approach	YMM	NAA	Leave	2	106
4	Approach	SMW/PS	NAA/YMM	Submission	1	44
4	Approach	PS	SMW/NAA	No response	5.5	90.5
4	Approach	YMM	NAA	No response	2	106
4	Approach	PS	NAA/YMM	Move side	4	53.5
4	Approach	PS	NAA/YMM	Leave	4	53.5
4	Approach	YMM	NAA	Leave	2	106
4	Approach	NAA	PS	No response	-5	57
4	Approach	SMW	PS/NAA	Fight back	-3.5	81.5
4	Approach	KSK	YMM	Leave	1	50
4	Approach	PS	SMW/KSK	Submission	4	82.5
4	Approach	YMM	NAA	No response	2	106
4	Approach	PS/SMW	YMM/NAA	Submission	1	44
4	Approach	SMW	NAA	Fight back	-1	39
4	Approach	SMW	PS/NAA	No response	-3.5	81.5
4	Approach	YMM	SMW/NAA	Move side	2.5	68
4	Approach	SMW/PS	NAA	Leave	2	48
4	Approach	NAA	SMW	No response	1	39
4	Approach	KSK	NAA	No response	3	59
5	Approach	YMM	NAA	Move side	2	106
5	Approach	YMM	NAA	No response	2	106
5	Approach	PS	YMM/NAA	Move side	4	53.5
5	Approach	PS	YMM/KSK	No response	4.5	45.5
5	Approach	SMW	KSK	No response	-4	28
5	Approach	YMM	SMW	No response	3	30
5	Approach	PS/SMW	YMM/KSK	Submission	-0.5	37.25
5	Approach	NAA	YMM	No response	-2	106
5	Approach	NAA	KSK	No response	-3	59
5	Approach	SMW	PS	Fight back	-6	124
5	Approach	KSK	SMW	No response	4	28
5	Approach	YMM	SMW	Move side	3	30
5	Approach	NAA	SMW	No response	1	39
5	Approach	YMM	NAA/SMW	Move side	2.5	68
5	Approach	YMM	NAA	Leave	2	106
6	Approach	YMM	NAA	Leave	2	106
6	Approach	PS	SMW/KSK	Submission	4	82.5
6	Approach	YMM	SMW	Submission	3	30
7	Approach	YMM	SMW	No response	3	30
7	Approach	YMM	SMW	Submission	3	30
7	Approach	SMW	PS	Fight back	-6	124
7	Approach	NAA	SMW	No response	1	39
7	Approach	YMM	NAA	No response	2	106
7	Approach	NAA	SMW	No response	1	39
7	Approach	YMM	NAA	Leave	2	106
7	Approach	PS	YMM	Leave	3	50
7	Approach	YMM	KSK	No response	-1	50
7	Approach	PS	YMM/KSK	Leave	2.5	45.5
7	Approach	PS	YMM	Submission	3	50
7	Approach	PS	KSK	Submission	2	41
7	Approach	PS	NAA/KSK	Submission	3.5	49
7	Approach	WZS	SMW	No response	5	76
7	Approach	NAA	SMW	No response	1	39
7	Approach	YMM	NAA	Move side	2	106
8	Approach	PS	YMM	Leave	3	50
8	Approach	PS	SMW	No response	6	124
8	Approach	NAA	SMW	No response	1	39
8	Approach	YMM	NAA/SMW	Move side	2.5	68
8	Approach	YMM	SMW	Leave	3	30
8	Approach	PS	KSK/YMM	Leave	2.5	45.5
8	Approach	PS	KSK/YMM	Submission	2.5	45.5
8	Approach	PS	KSK/YMM	Submission	2.5	45.5
8	Approach	PS	KSK/YMM	Leave	2.5	45.5
8	Approach	SMW	PS	Fight back	-6	124
8	Approach	PS	YMM	Submission	3	50
8	Approach	NAA	YMM	No response	-2	106
8	Approach	YMM	SMW	Move side	3	30
8	Approach	PS	YMM	Submission	3	50
8	Approach	KSK	SMW	No response	4	28
8	Approach	NHH	NAA	No response	-3	96
8	Approach	SMW	NAA/KSK	No response	-2.5	33.5
8	Approach	PS	NAA/KSK	Leave	3.5	49
8	Approach	NAA	SMW	No response	1	39
8	Approach	SMW	NAA	No response	-1	39
8	Approach	PS	NAA	Submission	5	57
8	Approach	SMW	PS	No response	-6	124
8	Approach	KSK	NAA	Submission	3	59
8	Approach	PS	KSK	Leave	2	41
8	Approach	NS	NAA	No response	1	126
9	Approach	YMM	NAA	Move side	2	106
9	Approach	SMW	NAA/PS	No response	-3.5	81.5
9	Approach	PS	NAA	Leave	5	57
9	Approach	KSK	YMM	Submission	1	50
9	Approach	KSK	YMM	Submission	1	50
9	Approach	YMM	KSK	No response	-1	50
9	Approach	PS	KSK	Submission	2	41
9	Approach	NAA	YMM	No response	-2	106
9	Approach	NAA	PS	No response	-5	57
9	Approach	PS	KSK/NAA	Submission	3.5	49
9	Approach	PS/SMW	KSK/NAA	Submission	0.5	41.25
9	Approach	PS	SMW/NAA	Move side	5.5	90.5
9	Approach	WZS	SMW/NAA	No response	4.5	55
9	Approach	WZS	NAA	No response	4	34
9	Approach	PS	NAA	Move side	5	57
10	Approach	PS	SMW/YMM	Leave	4.5	87
10	Approach	PS	SMW	Submission	6	124
10	Approach	PS	SMW/NAA	Leave	5.5	90.5
10	Approach	PS	YMM	Submission	3	50
10	Approach	PS	YMM	Submission	3	50
10	Approach	KSK	NAA	Submission	3	59
10	Approach	PS	KSK	Submission	2	41
10	Approach	YMM	SMW	Submission	3	30
10	Approach	PS	YMM	Submission	3	50
11	Approach	PS	NAA	Submission	5	57
11	Approach	PS	NAA/YMM	Submission	4	53.5
11	Approach	YMM	SMW	Submission	3	30
11	Approach	NAA	SMW	No response	1	39
11	Approach	YMM	SMW/NAA	Move side	2.5	68
11	Approach	NAA	PS	No response	-5	57
11	Approach	SMW	PS	Fight back	-6	124
11	Approach	YMM	SMW	Leave	3	30
11	Approach	WZS	SMW	No response	5	76
11	Approach	YMM	SMW	Move side	3	30
11	Approach	KSK	YMM	Submission	1	50
11	Approach	HLM	SMW	Fight back	-1	89
11	Approach	YMM	SMW	Submission	3	30
11	Approach	YMM	SMW	No response	3	30
11	Approach	PS	SMW	No response	6	124
12	Approach	NAA	SMW	No response	1	39
12	Approach	NAA	SMW	No response	1	39
12	Approach	PS	SMW	Block	6	124
12	Approach	YMM	PS	No response	-3	50
12	Approach	PS	SMW/YMM	Leave	4.5	87
12	Approach	WZS	SMW	No response	5	76
12	Approach	NAA	SMW/WZS	No response	-2	36.5
12	Approach	WZS	PS	No response	-1	30
12	Approach	PS	NAA	Submission	5	57
13	Approach	NAA	SMW	No response	1	39
13	Approach	PS	NAA	Submission	5	57
13	Approach	YMM	SMW	Submission	3	30
13	Approach	PS	NAA	Leave	5	57
13	Approach	PS	SMW/KSK	Leave	4	82.5
13	Approach	YMM	SMW	No response	3	30
14	Approach	NAA	SMW	Leave	1	39
14	Approach	KSK	NAA	Submission	3	59
14	Approach	SMW	NAA	No response	-1	39
14	Approach	PS	YMM	Leave	3	50
14	Approach	PS	YMM/NAA	Leave	4	53.5
14	Approach	NS	NAA	No response	1	126
14	Approach	PS	NS	Submission	4	65
14	Approach	YMM	NS/NHH	Submission	3	106.5
14	Approach	PS	YMM/NS	Submission	3.5	57.5
14	Approach	NAA	NS	No response	-1	126
14	Approach	PS	NAA/NS	Leave	4.5	61
14	Approach	PS	YMM	Leave	3	50
14	Approach	PS	YMM	Submission	3	50
15	Approach	NAA	SMW	No response	1	39
15	Approach	WZS	NAA	No response	4	34
15	Approach	YMM	SMW	Submission	3	30
17	Approach	PS	NAA	Leave	5	57
17	Approach	YMM	SMW	No response	3	30
1	RopePulling	SMW	PS	NoResponse	6	124
1	RopePulling	SMW	NAA	NoResponse	1	39
2	RopePulling	NAA	SMW	NoResponse	1	39
2	RopePulling	NAA	SMW	Fight back	1	39
3	RopePulling	PS	SMW	Fight back	6	124
3	RopePulling	NAA	SMW/PS	NoResponse	6	39
3	RopePulling	NAA	SMW	NoResponse	1	39
3	RopePulling	NAA	SMW	NoResponse	1	39
3	RopePulling	NAA	SMW	NoResponse	1	39
3	RopePulling	NAA	SMW	NoResponse	1	39
4	RopePulling	NAA	SMW	NoResponse	1	39
4	RopePulling	NAA	YMM	NoResponse	2	106
4	RopePulling	NAA	SMW	NoResponse	1	39
4	RopePulling	NAA	SMW	NoResponse	1	39
4	RopePulling	NAA	SMW	Fight back	1	39
4	RopePulling	PS	SMW	NoResponse	6	124
5	RopePulling	NAA	SMW	NoResponse	1	39
5	RopePulling	NAA	SMW	NoResponse	1	39
5	RopePulling	PS	SMW	NoResponse	6	124
5	RopePulling	NAA	SMW	NoResponse	1	39
5	RopePulling	NAA	SMW	NoResponse	1	39
7	RopePulling	NAA	SMW	NoResponse	1	39
7	RopePulling	NAA	SMW	Fight back	1	39
7	RopePulling	NAA	SMW	NoResponse	1	39
8	RopePulling	NAA	YMM	NoResponse	2	106
8	RopePulling	NAA	SMW	NoResponse	1	39
9	RopePulling	YMM	NAA	NoResponse	2	106
9	RopePulling	NAA	SMW	NoResponse	1	39
9	RopePulling	NAA	SMW	NoResponse	1	39
9	RopePulling	NAA	SMW	NoResponse	1	39
10	RopePulling	SMW	NAA	NoResponse	1	39
10	RopePulling	PS	SMW	Fight back	6	124
12	RopePulling	NAA	SMW	NoResponse	1	39
15	RopePulling	PS	SMW	Fight back	6	124
17	RopePulling	PS	SMW	NoResponse	6	124
2	Freeloading	PS	YMM/NAA	Leave	4	53.5
2	Freeloading	PS	YMM/NAA	Leave	4	53.5
3	Freeloading	PS	NAA/YMM	Leave	4	53.5
3	Freeloading	NAA	SMW	No response	1	39
3	Freeloading	NAA	SMW/PS	No response	-2	48
3	Freeloading	NAA	SMW	No response	1	39
3	Freeloading	PS	NAA/YMM	Leave	4	53.5
3	Freeloading	NAA	SMW/PS	No response	-2	48
3	Freeloading	NAA	SMW	No response	1	39
4	Freeloading	PS	NAA/SMW/YMM	Submission	4.7	77
4	Freeloading	SMW	NAA/YMM	No response	-2	34.5
4	Freeloading	NAA	PS/SMW	No response	-2	48
4	Freeloading	SMW	PS/NAA	No response	-3.5	81.5
4	Freeloading	PS	NAA/YMM	Submission	4	53.5
4	Freeloading	PS	SMW/YMM	Submission	4.5	87
4	Freeloading	NAA	SMW/PS	Block	-2	48
5	Freeloading	SMW	PS	No response	-6	124
5	Freeloading	PS	SMW	No response	6	124
5	Freeloading	PS	YMM/KSK	Leave	2.5	45.5
5	Freeloading	PS	KSK/SMW	Leave	4	82.5
5	Freeloading	PS	YMM/KSK	Leave	2.5	45.5
6	Freeloading	PS	SMW/YMM	Leave	4.5	87
7	Freeloading	SMW	PS/NAA	Fight back	-3.5	81.5
7	Freeloading	PS	SMW/YMM	Submission	4.5	87
7	Freeloading	NAA	SMW	Fight back	1	39
7	Freeloading	NAA	SMW	No response	1	39
9	Freeloading	NAA	SMW/PS	No response	-2	48
9	Freeloading	NAA	SMW/PS	No response	-2	48
9	Freeloading	NAA	SMW/PS	No response	-2	48
9	Freeloading	NAA	SMW/PS	Fight back	-2	48
9	Freeloading	NAA	SMW/PS	Fight back	-2	48
10	Freeloading	NAA	SMW/PS	No response	-2	48
13	Freeloading	NAA	SMW/YMM	No response	-0.5	72.5
15	Freeloading	NAA	SMW/PS	No response	-2	48
1	Monopoly	PS	NAA	No response	5	57
1	Monopoly	PS	YMM	No response	3	50
1	Monopoly	PS	NAA	No response	5	57
1	Monopoly	PS	NAA	No response	5	57
1	Monopoly	PS	NAA	No response	5	57
1	Monopoly	PS	NAA	No response	5	57
1	Monopoly	PS	YMM	No response	3	50
1	Monopoly	PS	SMW	No response	6	124
1	Monopoly	PS	YMM	Submission	3	50
1	Monopoly	PS	YMM	Submission	3	50
1	Monopoly	PS	YMM	Submission	3	50
1	Monopoly	PS	SMW	No response	6	124
1	Monopoly	PS	SMW	No response	6	124
1	Monopoly	PS	SMW	No response	6	124
1	Monopoly	SMW	PS	Fight back	-6	124
1	Monopoly	SMW	PS	Fight back	-6	124
1	Monopoly	PS	YMM	Submission	3	50
1	Monopoly	PS	YMM	No response	3	50
1	Monopoly	PS	YMM	No response	3	50
1	Monopoly	PS	YMM	No response	3	50
1	Monopoly	PS	NAA	No response	5	57
2	Monopoly	PS	NAA	Leave	5	57
2	Monopoly	SMW	PS	Fight back	-6	124
2	Monopoly	PS	YMM	No response	3	50
2	Monopoly	PS	YMM	Leave	3	50
2	Monopoly	PS	YMM	No response	3	50
2	Monopoly	PS	YMM	Leave	3	50
2	Monopoly	PS	YMM	Submission	3	50
2	Monopoly	PS	NAA	No response	5	57
2	Monopoly	YMM	NAA	No response	2	106
2	Monopoly	PS	NAA	No response	5	57
2	Monopoly	PS	NAA	No response	5	57
2	Monopoly	PS	YMM	Submission	3	50
2	Monopoly	NAA	YMM	No response	-2	106
2	Monopoly	PS	NAA	No response	5	57
2	Monopoly	YMM	NAA	No response	2	106
2	Monopoly	PS	NAA	Move side	5	57
3	Monopoly	PS	SMW	No response	6	124
3	Monopoly	SMW	PS	Fight back	-6	124
3	Monopoly	PS	NAA	No response	5	57
3	Monopoly	PS	SMW	No response	6	124
3	Monopoly	SMW	PS	Fight back	-6	124
3	Monopoly	PS	YMM	Submission	3	50
3	Monopoly	SMW	PS	No response	-6	124
3	Monopoly	PS	SMW	No response	6	124
3	Monopoly	PS	SMW	No response	6	124
3	Monopoly	SMW	PS	Fight back	-6	124
3	Monopoly	SMW	PS	Fight back	-6	124
3	Monopoly	SMW	PS	Fight back	-6	124
3	Monopoly	SMW	PS	Fight back	-6	124
3	Monopoly	SMW	PS	Fight back	-6	124
3	Monopoly	SMW	PS	Fight back	-6	124
3	Monopoly	PS	SMW	No response	6	124
3	Monopoly	PS	SMW/NAA	No response	5.5	90.5
3	Monopoly	PS	SMW	No response	6	124
3	Monopoly	PS	SMW	No response	6	124
3	Monopoly	PS	SMW/NAA	Leave	5.5	90.5
3	Monopoly	PS	SMW	No response	6	124
3	Monopoly	PS	YMM	Submission	3	50
3	Monopoly	PS	YMM	Submission	3	50
4	Monopoly	PS	NAA/YMM	Submission	4	53.5
4	Monopoly	PS	YMM	Submission	3	50
4	Monopoly	PS	YMM	Submission	3	50
4	Monopoly	PS	YMM	Submission	3	50
4	Monopoly	PS	YMM	No response	3	50
4	Monopoly	PS	YMM	No response	3	50
4	Monopoly	PS	YMM	No response	3	50
4	Monopoly	PS	YMM	No response	3	50
4	Monopoly	PS	NAA	No response	5	57
4	Monopoly	PS	NAA	No response	5	57
4	Monopoly	PS	NAA	No response	5	57
4	Monopoly	PS	NAA	No response	5	57
4	Monopoly	PS	YMM	No response	3	50
4	Monopoly	PS	YMM	No response	3	50
4	Monopoly	PS	YMM	Submission	3	50
4	Monopoly	PS	YMM	No response	3	50
4	Monopoly	PS	YMM	Submission	3	50
4	Monopoly	PS	SMW	No response	6	124
4	Monopoly	PS	YMM	No response	3	50
4	Monopoly	PS	SMW/NAA	No response	5.5	90.5
5	Monopoly	PS	SMW	No response	6	124
5	Monopoly	PS	SMW	No response	6	124
5	Monopoly	PS	NAA	No response	5	57
5	Monopoly	PS	YMM	No response	3	50
5	Monopoly	PS	YMM	Leave	3	50
5	Monopoly	KSK	YMM	No response	1	50
5	Monopoly	PS	YMM	No response	3	50
5	Monopoly	KSK	YMM	No response	1	50
5	Monopoly	PS	SMW	Fight back	6	124
5	Monopoly	SMW	PS	Fight back	-6	124
5	Monopoly	PS	YMM	No response	3	50
5	Monopoly	PS	SMW	No response	6	124
5	Monopoly	PS	SMW/NAA	Fight back	5.5	90.5
5	Monopoly	PS	YMM	No response	3	50
6	Monopoly	PS	NAA	No response	5	57
6	Monopoly	PS	YMM	No response	3	50
6	Monopoly	PS	YMM	Leave	3	50
6	Monopoly	PS	SMW	Fight back	6	124
6	Monopoly	PS	SMW	No response	6	124
6	Monopoly	PS	NAA	No response	5	57
6	Monopoly	PS	NAA	No response	5	57
6	Monopoly	PS	YMM	No response	3	50
6	Monopoly	PS	YMM	No response	3	50
6	Monopoly	PS	YMM	No response	3	50
6	Monopoly	PS	YMM	No response	3	50
6	Monopoly	PS	YMM	No response	3	50
6	Monopoly	PS	YMM	No response	3	50
6	Monopoly	PS	YMM	Submission	3	50
6	Monopoly	PS	YMM	No response	3	50
6	Monopoly	PS	YMM	No response	3	50
6	Monopoly	PS	YMM	No response	3	50
7	Monopoly	PS	YMM	Submission	3	50
7	Monopoly	PS	YMM	Submission	3	50
7	Monopoly	PS	NAA/SMW	No response	5.5	90.5
7	Monopoly	PS	YMM	Leave	3	50
7	Monopoly	PS	SMW	No response	6	124
7	Monopoly	PS	SMW	Fight back	6	124
7	Monopoly	PS	SMW	No response	6	124
7	Monopoly	SMW	PS	Fight back	-6	124
7	Monopoly	SMW	PS	Fight back	-6	124
8	Monopoly	PS	YMM	No response	3	50
8	Monopoly	PS	YMM	No response	3	50
8	Monopoly	PS	SMW/NAA/YMM	Leave	3.7	77
8	Monopoly	PS	YMM	Submission	3	50
8	Monopoly	YMM	KSK	No response	-1	50
8	Monopoly	PS	YMM	No response	3	50
8	Monopoly	PS	YMM	No response	3	50
8	Monopoly	PS	SMW/YMM	Fight back	4.5	87
8	Monopoly	PS	YMM	Submission	3	50
8	Monopoly	PS	NAA/YMM	Leave	4	53.5
8	Monopoly	PS	YMM	Move side	3	50
8	Monopoly	PS	YMM	Submission	3	50
8	Monopoly	PS	YMM	Leave	3	50
8	Monopoly	PS	NAA/SMW/PS	No response	3.7	90.5
8	Monopoly	PS	SMW	No response	6	124
8	Monopoly	PS	NAA	Leave	5	57
8	Monopoly	PS	NAA	Leave	5	57
8	Monopoly	PS	NAA	No response	5	57
9	Monopoly	PS	NAA	No response	5	57
9	Monopoly	PS	SMW	Fight back	6	124
9	Monopoly	PS	YMM	Submission	3	50
9	Monopoly	PS	YMM/KSK	Leave	2.5	45.5
9	Monopoly	PS	KSK/YMM/NAA	Submission	3.3	49.3
9	Monopoly	PS	YMM/NAA	Submission	4	53.5
9	Monopoly	PS	YMM	No response	3	50
9	Monopoly	PS	YMM	Leave	3	50
9	Monopoly	PS	NAA	No response	5	57
9	Monopoly	NAA	KSK	No response	-3	59
9	Monopoly	PS	PS/NAA/SMW	No response	3.7	90.5
10	Monopoly	PS	SMW/PS	No response	3	124
10	Monopoly	PS	SMW/NAA	Submission	5.5	90.5
10	Monopoly	PS	YMM	No response	3	50
10	Monopoly	PS	KSK/SMW	Leave	4	82.5
10	Monopoly	PS	SMW	No response	6	124
10	Monopoly	PS	SMW	No response	6	124
10	Monopoly	YMM	SMW	Submission	3	30
10	Monopoly	PS	YMM	Leave	3	50
11	Monopoly	PS	YMM	No response	3	50
11	Monopoly	PS	SMW	No response	6	124
11	Monopoly	PS	SMW	No response	6	124
11	Monopoly	PS	YMM	No response	3	50
11	Monopoly	PS	SMW	Fight back	6	124
11	Monopoly	PS	YMM	Move side	3	50
11	Monopoly	PS	SMW	No response	6	124
11	Monopoly	PS	SMW	No response	6	124
11	Monopoly	PS	YMM	Leave	3	50
12	Monopoly	PS	SMW	No response	6	124
12	Monopoly	PS	SMW	No response	6	124
12	Monopoly	PS	SMW	No response	6	124
13	Monopoly	SMW	PS	Fight back	-6	124
13	Monopoly	PS	SMW	No response	6	124
13	Monopoly	PS	SMW	No response	6	124
13	Monopoly	PS	SMW	No response	6	124
13	Monopoly	PS	SMW	No response	6	124
13	Monopoly	PS	SMW	No response	6	124
13	Monopoly	PS	SMW	No response	6	124
13	Monopoly	PS	YMM	Leave	3	50
13	Monopoly	PS	SMW	No response	6	124
13	Monopoly	PS	SMW	No response	6	124
13	Monopoly	PS	SMW	No response	6	124
13	Monopoly	PS	SMW	No response	6	124
13	Monopoly	PS	SMW	No response	6	124
13	Monopoly	PS	SMW	No response	6	124
13	Monopoly	PS	SMW	No response	6	124
13	Monopoly	PS	SMW	No response	6	124
13	Monopoly	PS	SMW	No response	6	124
13	Monopoly	PS	SMW	No response	6	124
13	Monopoly	PS	SMW	Leave	6	124
13	Monopoly	PS	YMM	Leave	3	50
14	Monopoly	PS	NAA	No response	5	57
14	Monopoly	PS	NAA	Submission	5	57
14	Monopoly	PS	NAA	Leave	5	57
14	Monopoly	YMM	NS	No response	1	121
14	Monopoly	PS	NS	No response	4	65
14	Monopoly	PS	YMM/NS	Submission	3.5	57.5
14	Monopoly	PS	YMM	Submission	3	50
14	Monopoly	PS	YMM	Leave	3	50
14	Monopoly	PS	NAA	No response	5	57
14	Monopoly	PS	NAA	Move side	5	57
14	Monopoly	PS	NAA	Leave	5	57
15	Monopoly	PS	YMM	Leave	3	50
15	Monopoly	PS	SMW	No response	6	124
15	Monopoly	PS	SMW	No response	6	124
15	Monopoly	PS	SMW	Fight back	6	124
15	Monopoly	PS	SMW	No response	6	124
15	Monopoly	PS	NAA	No response	5	57
15	Monopoly	PS	SMW	No response	6	124
15	Monopoly	PS	YMM	No response	3	50
15	Monopoly	PS	YMM	Leave	3	50
17	Monopoly	PS	NAA	No response	5	57
17	Monopoly	PS	PS/SMW/YMM	Move side	3	30
17	Monopoly	PS	SMW	No response	6	124
17	Monopoly	PS	SMW	No response	6	124
17	Monopoly	PS	SMW	No response	6	124
17	Monopoly	PS	SMW	No response	6	124
1	Fight	PS	SMW	No response	6	124
1	Fight	PS	YMM	Submission	3	50
1	Fight	SMW	PS	Fight back	-6	124
1	Fight	PS	SMW	Fight back	6	124
1	Fight	PS	SMW	Fight back	6	124
1	Fight	SMW	PS	Fight back	-6	124
3	Fight	SMW	NAA	Submission	-1	39
3	Fight	PS	SMW	No response	6	124
3	Fight	PS	SMW	No response	6	124
3	Fight	NAA	SMW	No response	1	39
3	Fight	PS	SMW	No response	6	124
3	Fight	PS	SMW	Move side	6	124
3	Fight	PS	SMW	No response	6	124
3	Fight	PS	SMW	No response	6	124
3	Fight	PS	SMW	No response	6	124
3	Fight	PS/NAA	SMW	No response	3.5	81.5
3	Fight	PS	SMW	Fight back	6	124
4	Fight	PS	SMW	No response	6	124
4	Fight	PS	SMW	No response	6	124
4	Fight	PS	SMW	Submission	6	124
4	Fight	PS	SMW	Fight back	6	124
4	Fight	PS	SMW	Submission	6	124
4	Fight	PS	SMW	Fight back	6	124
4	Fight	SMW	NAA	No response	-1	39
4	Fight	PS	SMW	Submission	6	124
4	Fight	PS	NAA	Submission	5	57
4	Fight	PS	SMW	Fight back	6	124
4	Fight	PS	SMW	Move side	6	124
4	Fight	PS	SMW	Fight back	6	124
4	Fight	PS	SMW	Submission	6	124
4	Fight	PS	SMW	Fight back	6	124
4	Fight	PS	SMW	Fight back	6	124
4	Fight	PS	SMW	No response	6	124
4	Fight	PS	SMW	Fight back	6	124
4	Fight	PS	SMW	Fight back	6	124
4	Fight	PS	SMW	Submission	6	124
5	Fight	PS	SMW	Fight back	6	124
5	Fight	PS	SMW	Submission	6	124
5	Fight	PS	SMW	Fight back	6	124
5	Fight	PS	SMW	Fight back	6	124
5	Fight	PS	SMW	Submission	6	124
5	Fight	PS	SMW	Move side	6	124
5	Fight	PS	SMW	Fight back	6	124
5	Fight	PS	SMW	Fight back	6	124
5	Fight	PS	SMW	Fight back	6	124
5	Fight	PS	SMW	Fight back	6	124
5	Fight	PS	SMW	Submission	6	124
5	Fight	PS	SMW	No response	6	124
5	Fight	PS	SMW	Fight back	6	124
5	Fight	PS	SMW	Submission	6	124
5	Fight	PS	SMW	Submission	6	124
5	Fight	PS	SMW	Fight back	6	124
6	Fight	PS	SMW	Submission	6	124
6	Fight	PS	SMW	Submission	6	124
6	Fight	PS	SMW	Fight back	6	124
6	Fight	PS	SMW	Fight back	6	124
6	Fight	PS	SMW	No response	6	124
6	Fight	PS	SMW	No response	6	124
6	Fight	PS	SMW	No response	6	124
6	Fight	PS	SMW	No response	6	124
7	Fight	PS	SMW	Submission	6	124
7	Fight	PS	SMW	No response	6	124
7	Fight	SMW	PS	Fight back	-6	124
7	Fight	PS	SMW	Leave	6	124
7	Fight	PS	SMW	Fight back	6	124
7	Fight	PS	SMW	Fight back	6	124
7	Fight	PS	SMW	Submission	6	124
7	Fight	PS	SMW	Fight back	6	124
7	Fight	PS	SMW	Leave	6	124
7	Fight	PS	SMW	Fight back	6	124
7	Fight	SMW	PS	Fight back	-6	124
7	Fight	PS	SMW	Fight back	6	124
7	Fight	PS	SMW	Submission	6	124
7	Fight	PS	SMW	Fight back	6	124
7	Fight	PS	SMW	Fight back	6	124
7	Fight	PS	SMW	Fight back	6	124
7	Fight	PS	SMW	Fight back	6	124
7	Fight	PS	SMW	Fight back	6	124
7	Fight	SMW	NAA	No response	-1	39
7	Fight	PS	SMW	Leave	6	124
7	Fight	SMW	YMM	Fight back	-3	30
8	Fight	PS	SMW	Submission	6	124
8	Fight	PS	SMW	Fight back	6	124
8	Fight	SMW	NAA	Fight back	-1	39
8	Fight	SMW	NAA	No response	-1	39
8	Fight	SMW	NAA	Fight back	-1	39
8	Fight	SMW	NAA	Fight back	-1	39
8	Fight	PS	SMW	Fight back	6	124
8	Fight	SMW	NAA	Fight back	-1	39
9	Fight	SMW	NAA	No response	-1	39
9	Fight	SMW	NAA	Submission	-1	39
9	Fight	SMW	NAA	Submission	-1	39
9	Fight	SMW	NAA	No response	-1	39
10	Fight	PS	SMW	Fight back	6	124
10	Fight	PS	SMW	Leave	6	124
10	Fight	PS	SMW	Fight back	6	124
10	Fight	PS	SMW	No response	6	124
10	Fight	PS	SMW	No response	6	124
10	Fight	PS	SMW	No response	6	124
10	Fight	PS	SMW	No response	6	124
10	Fight	PS	SMW	No response	6	124
11	Fight	PS	SMW	Fight back	6	124
11	Fight	PS	SMW	No response	6	124
11	Fight	PS	SMW	Fight back	6	124
11	Fight	PS	SMW	No response	6	124
11	Fight	PS	SMW	Submission	6	124
11	Fight	PS	SMW	No response	6	124
11	Fight	PS	SMW	No response	6	124
12	Fight	PS	SMW	Submission	6	124
12	Fight	PS	SMW	Submission	6	124
12	Fight	PS	SMW	Submission	6	124
12	Fight	PS	SMW	No response	6	124
12	Fight	PS	SMW	Submission	6	124
12	Fight	PS	SMW	Submission	6	124
12	Fight	SMW	NAA	No response	-1	39
12	Fight	PS	SMW	Fight back	6	124
13	Fight	PS	SMW	No response	6	124
13	Fight	PS	SMW	No response	6	124
13	Fight	PS	SMW	No response	6	124
13	Fight	PS	SMW	No response	6	124
13	Fight	PS	SMW	No response	6	124
13	Fight	PS	SMW	No response	6	124
14	Fight	SMW	NAA	Fight back	-1	39
14	Fight	PS	NAA	Submission	5	57
14	Fight	WZS	SMW	Fight back	5	76
15	Fight	PS	SMW	No response	6	124
15	Fight	PS	SMW	Fight back	6	124
15	Fight	PS	SMW	Fight back	6	124
15	Fight	PS	SMW	No response	6	124
15	Fight	PS	SMW	Fight back	6	124
17	Fight	PS	SMW	Fight back	6	124
17	Fight	PS	SMW	Submission	6	124
17	Fight	PS	SMW	Submission	6	124
17	Fight	PS	SMW	Leave	6	124
17	Fight	WZS	SMW	Fight back	5	76
17	Fight	PS	SMW	No response	6	124
17	Fight	PS	SMW	No response	6	124
17	Fight	PS	SMW	No response	6	124

## Sheet: S1AFig Rank two-tray
Type	SessionNo	RankDifference
1) Approach	1	-5
1) Approach	1	-3
1) Approach	2	3
1) Approach	2	3
1) Approach	2	-1
1) Approach	2	3
1) Approach	2	1
1) Approach	2	6
1) Approach	2	-4
1) Approach	2	-4
1) Approach	2	1.5
1) Approach	2	1.5
1) Approach	2	3
1) Approach	3	5
1) Approach	3	-1
1) Approach	3	2
1) Approach	3	5
1) Approach	3	1
1) Approach	3	4
1) Approach	4	2
1) Approach	4	2
1) Approach	4	2
1) Approach	4	1
1) Approach	4	4
1) Approach	4	1
1) Approach	4	1.5
1) Approach	4	4
1) Approach	4	5
1) Approach	4	1
1) Approach	4	5.5
1) Approach	4	5
1) Approach	4	5
1) Approach	4	1
1) Approach	5	3
1) Approach	5	4
1) Approach	5	5
1) Approach	5	3.5
1) Approach	5	3
1) Approach	5	3.5
1) Approach	5	2
1) Approach	5	1
1) Approach	5	4
1) Approach	5	2
1) Approach	6	2
1) Approach	6	2
1) Approach	6	2
1) Approach	6	2
1) Approach	6	3
1) Approach	6	-8
1) Approach	6	-6
1) Approach	6	-6
1) Approach	7	4
1) Approach	7	4
1) Approach	7	3
1) Approach	7	3
1) Approach	7	2
1) Approach	7	3
1) Approach	7	3
1) Approach	7	2
1) Approach	7	2
1) Approach	7	2
1) Approach	7	2
1) Approach	7	-5
1) Approach	8	-3
1) Approach	8	-6
1) Approach	8	3
1) Approach	8	-5
1) Approach	8	5
1) Approach	8	5
1) Approach	8	-6
1) Approach	8	-4
1) Approach	8	3
1) Approach	8	3
1) Approach	8	-1
1) Approach	8	-2.5
1) Approach	9	4
1) Approach	9	-2
1) Approach	9	1
1) Approach	9	-2
1) Approach	9	3.5
1) Approach	9	2
1) Approach	9	-1
1) Approach	9	2
1) Approach	9	-1.5
1) Approach	9	8
1) Approach	10	5
1) Approach	10	-2
1) Approach	10	2
1) Approach	10	-1.5
1) Approach	10	-1
1) Approach	10	-3
1) Approach	10	2.5
1) Approach	10	3
1) Approach	10	2
1) Approach	11	3
1) Approach	11	2
1) Approach	11	3
1) Approach	11	3
1) Approach	11	-2
1) Approach	11	3
1) Approach	12	-3
1) Approach	12	3
1) Approach	12	3
1) Approach	12	-6
1) Approach	12	-6
1) Approach	13	-6
1) Approach	13	4
1) Approach	13	-3
1) Approach	13	2
1) Approach	13	-3
1) Approach	13	4
1) Approach	13	5
1) Approach	13	-5
1) Approach	13	-1
1) Approach	13	-1
1) Approach	13	3
1) Approach	13	5
1) Approach	13	5
1) Approach	13	5
1) Approach	13	-5
1) Approach	13	3
1) Approach	14	2
1) Approach	14	3
1) Approach	14	-5
1) Approach	14	-2
1) Approach	14	3
1) Approach	14	2
1) Approach	14	3
1) Approach	14	-5
1) Approach	14	-2
1) Approach	14	-5
1) Approach	14	2.5
1) Approach	14	3
1) Approach	14	5
1) Approach	14	6
1) Approach	14	-1
1) Approach	14	5.5
1) Approach	14	-7
1) Approach	14	-6
1) Approach	14	5.5
1) Approach	15	-1
1) Approach	15	6
1) Approach	15	4.5
1) Approach	16	-7
1) Approach	16	-7
1) Approach	16	-6
1) Approach	16	-7
1) Approach	16	1
1) Approach	16	6
1) Approach	16	1
1) Approach	17	1
1) Approach	17	2
1) Approach	17	-3
1) Approach	17	3
1) Approach	17	1
1) Approach	18	3
1) Approach	18	4
1) Approach	18	-1
1) Approach	18	2
1) Approach	18	3
1) Approach	18	2
1) Approach	18	1
1) Approach	19	5
1) Approach	19	3
1) Approach	19	5
1) Approach	19	3
1) Approach	19	4
1) Approach	19	-2
1) Approach	19	1
1) Approach	19	6
1) Approach	20	5
1) Approach	20	3
1) Approach	20	4.5
1) Approach	20	3
1) Approach	20	-0.5
1) Approach	20	-6
1) Approach	20	4
1) Approach	21	1
1) Approach	21	6
1) Approach	21	1
1) Approach	21	1
1) Approach	21	5.5
1) Approach	21	3
1) Approach	21	1
1) Approach	21	5
1) Approach	21	3.5
1) Approach	21	2
1) Approach	21	2
1) Approach	22	3
1) Approach	22	-5.5
1) Approach	22	3
1) Approach	22	-5
1) Approach	22	0.5
1) Approach	22	3
1) Approach	22	-5
1) Approach	22	3
1) Approach	23	5
1) Approach	23	-6
1) Approach	23	3
1) Approach	23	-5
1) Approach	23	-5
1) Approach	23	2.5
1) Approach	23	3
1) Approach	23	-6
1) Approach	23	1
1) Approach	23	-2
1) Approach	24	6
1) Approach	24	-2
1) Approach	24	3
1) Approach	24	-2
1) Approach	24	-6
1) Approach	24	3
1) Approach	24	-5
1) Approach	24	3
1) Approach	25	3
1) Approach	25	-2
1) Approach	25	3
1) Approach	25	1
1) Approach	25	6
1) Approach	25	-1
1) Approach	26	-6
1) Approach	26	3
1) Approach	26	1
1) Approach	26	-3
1) Approach	26	-2
1) Approach	26	-6
1) Approach	26	-1
1) Approach	26	3
1) Approach	27	-6
1) Approach	27	3
1) Approach	27	3
1) Approach	27	5
1) Approach	27	-6
1) Approach	27	-6
1) Approach	27	1
1) Approach	27	-0.5
1) Approach	27	3
1) Approach	27	3
1) Approach	27	4
1) Approach	27	5
1) Approach	28	1
1) Approach	28	3
1) Approach	28	1
1) Approach	29	3
1) Approach	29	-5
1) Approach	29	-3
1) Approach	29	-6
1) Approach	30	3
1) Approach	30	-6
1) Approach	30	-2
1) Approach	30	1
1) Approach	31	-6
1) Approach	31	1
1) Approach	31	2
1) Approach	31	3
1) Approach	31	-4.5
1) Approach	31	-6
1) Approach	31	-2
1) Approach	32	-2
1) Approach	32	1
1) Approach	32	3
1) Approach	32	4
1) Approach	32	1
1) Approach	32	2
1) Approach	32	4
1) Approach	32	1
1) Approach	33	2
1) Approach	33	-6
1) Approach	33	1
1) Approach	33	-7
1) Approach	33	-3
1) Approach	33	2
1) Approach	33	-6
1) Approach	33	-3
1) Approach	33	1
1) Approach	33	2
1) Approach	33	-3.5
1) Approach	33	-6
1) Approach	34	3
1) Approach	34	3
1) Approach	34	2.5
1) Approach	34	-2
1) Approach	34	-5
1) Approach	34	-4
1) Approach	34	-4
1) Approach	34	-5
1) Approach	34	-6
1) Approach	34	1
1) Approach	35	2.5
1) Approach	35	-5
1) Approach	35	4
1) Approach	35	-5
1) Approach	35	-0.5
1) Approach	36	1
1) Approach	36	2
1) Approach	36	-3
1) Approach	36	2
1) Approach	36	-2
1) Approach	36	1
1) Approach	36	2
1) Approach	36	2.5
1) Approach	36	1
1) Approach	36	3
1) Approach	37	-3
1) Approach	37	-5
1) Approach	37	3
1) Approach	37	-2
1) Approach	37	-2
1) Approach	37	3
1) Approach	38	-2
1) Approach	38	1
1) Approach	38	1
1) Approach	38	1
1) Approach	38	2.5
1) Approach	38	2.5
1) Approach	38	3
1) Approach	38	-3
1) Approach	38	1
1) Approach	39	2
1) Approach	39	-3
1) Approach	39	3
1) Approach	39	-3
1) Approach	39	1
1) Approach	39	2
1) Approach	40	-6
1) Approach	40	1
1) Approach	40	2
1) Approach	40	-5
1) Approach	40	-6
1) Approach	40	2
1) Approach	40	3
1) Approach	40	2
1) Approach	40	-3
1) Approach	40	3
1) Approach	40	3
1) Approach	40	1
1) Approach	40	2
1) Approach	40	3
1) Approach	40	3
1) Approach	40	3
1) Approach	40	1
1) Approach	40	2.5
1) Approach	40	1
1) Approach	40	2.5
1) Approach	40	3
1) Approach	40	3
1) Approach	40	3
1) Approach	40	3
1) Approach	40	2.5
1) Approach	40	3
1) Approach	40	3
1) Approach	41	-2
1) Approach	41	-6
1) Approach	41	1
1) Approach	41	2.5
1) Approach	41	1
1) Approach	41	-3
1) Approach	41	-3
1) Approach	41	1
1) Approach	41	1
1) Approach	41	-5
1) Approach	41	-3.5
1) Approach	41	2
1) Approach	41	4
1) Approach	41	3
1) Approach	42	1
1) Approach	42	2
1) Approach	42	2
1) Approach	42	2.5
1) Approach	42	1
1) Approach	42	1
1) Approach	42	-2
1) Approach	42	5
1) Approach	42	-2
1) Approach	42	-2
1) Approach	42	-2
1) Approach	42	6
1) Approach	42	2
1) Approach	42	-2
1) Approach	42	-5.5
1) Approach	42	2
1) Approach	42	2
1) Approach	42	-5
1) Approach	43	3
1) Approach	43	-5
1) Approach	43	-5
1) Approach	43	-6
1) Approach	43	3
1) Approach	43	2
1) Approach	43	2
1) Approach	43	-5
1) Approach	43	-6
1) Approach	43	-2
1) Approach	43	1
1) Approach	44	-6
1) Approach	44	1
1) Approach	44	2
1) Approach	44	-6
1) Approach	44	2
1) Approach	44	2
1) Approach	44	3
1) Approach	44	-6
1) Approach	44	1
1) Approach	44	2
1) Approach	44	2
1) Approach	44	2.5
1) Approach	44	-6
1) Approach	44	1
1) Approach	44	2
1) Approach	44	2.5
1) Approach	44	2
1) Approach	44	3
1) Approach	45	2
1) Approach	45	2
1) Approach	45	2.5
1) Approach	45	2
1) Approach	45	2.5
1) Approach	45	3
1) Approach	45	2
1) Approach	45	2
1) Approach	45	2
1) Approach	45	2
1) Approach	45	-5
1) Approach	45	-5
1) Approach	45	-1
1) Approach	45	-5
1) Approach	45	-6
1) Approach	45	3
1) Approach	45	-2
1) Approach	45	6
1) Approach	45	3
1) Approach	45	1
3) Freeloading	2	1
3) Freeloading	2	-3
3) Freeloading	3	1
3) Freeloading	4	-5
3) Freeloading	4	-1
3) Freeloading	4	-1
3) Freeloading	4	-1
3) Freeloading	4	5
3) Freeloading	5	6
3) Freeloading	5	1.5
3) Freeloading	5	6
3) Freeloading	5	0
3) Freeloading	5	6
3) Freeloading	5	1
3) Freeloading	5	-2
3) Freeloading	5	6
3) Freeloading	5	-5
3) Freeloading	6	1
3) Freeloading	6	1
3) Freeloading	6	2
3) Freeloading	6	1
3) Freeloading	6	-2
3) Freeloading	6	-2
3) Freeloading	6	-5
3) Freeloading	6	-2
3) Freeloading	6	-5
3) Freeloading	6	-2
3) Freeloading	6	6
3) Freeloading	6	5
3) Freeloading	6	5
3) Freeloading	6	5
3) Freeloading	6	5
3) Freeloading	7	6
3) Freeloading	7	4
3) Freeloading	7	6
3) Freeloading	7	6
3) Freeloading	7	2
3) Freeloading	7	2
3) Freeloading	8	5
3) Freeloading	9	3
3) Freeloading	9	-1
3) Freeloading	9	-1
3) Freeloading	9	-1
3) Freeloading	9	-1
3) Freeloading	9	-1
3) Freeloading	9	-1
3) Freeloading	10	-6
3) Freeloading	10	-4
3) Freeloading	10	6
3) Freeloading	10	-4
3) Freeloading	10	-4
3) Freeloading	12	3
3) Freeloading	12	-2
3) Freeloading	12	3
3) Freeloading	12	2
3) Freeloading	12	2
3) Freeloading	12	2
3) Freeloading	13	6
3) Freeloading	13	6
3) Freeloading	14	4
3) Freeloading	14	4.3
3) Freeloading	14	-2
3) Freeloading	14	7
3) Freeloading	14	5
3) Freeloading	14	2
3) Freeloading	14	1
3) Freeloading	14	5
3) Freeloading	14	-3
3) Freeloading	14	6
3) Freeloading	14	3
3) Freeloading	14	4.5
3) Freeloading	14	1
3) Freeloading	15	6
3) Freeloading	15	6
3) Freeloading	15	1
3) Freeloading	15	-1
3) Freeloading	15	1
3) Freeloading	15	1
3) Freeloading	15	1
3) Freeloading	15	4
3) Freeloading	15	0
3) Freeloading	15	6
3) Freeloading	15	6
3) Freeloading	15	6
3) Freeloading	16	-7
3) Freeloading	17	3
3) Freeloading	17	-3
3) Freeloading	17	3
3) Freeloading	17	6
3) Freeloading	17	3
3) Freeloading	17	3
3) Freeloading	17	3
3) Freeloading	18	-3
3) Freeloading	18	-3
3) Freeloading	18	-3
3) Freeloading	18	-3
3) Freeloading	18	-3
3) Freeloading	18	3
3) Freeloading	18	-3
3) Freeloading	18	-3
3) Freeloading	19	6
3) Freeloading	19	-6
3) Freeloading	19	6
3) Freeloading	19	5
3) Freeloading	19	5
3) Freeloading	19	5
3) Freeloading	19	6
3) Freeloading	19	6
3) Freeloading	19	6
3) Freeloading	20	-3
3) Freeloading	20	-6
3) Freeloading	20	-3
3) Freeloading	20	-3
3) Freeloading	20	6
3) Freeloading	21	6
3) Freeloading	21	1
3) Freeloading	21	-1
3) Freeloading	21	-6
3) Freeloading	21	1
3) Freeloading	21	1
3) Freeloading	21	5.5
3) Freeloading	21	-2
3) Freeloading	21	-2
3) Freeloading	22	-6
3) Freeloading	22	-6
3) Freeloading	22	6
3) Freeloading	22	3
3) Freeloading	22	-6
3) Freeloading	22	1
3) Freeloading	22	1
3) Freeloading	22	6
3) Freeloading	22	1
3) Freeloading	23	-3
3) Freeloading	23	1
3) Freeloading	23	6
3) Freeloading	23	1
3) Freeloading	24	6
3) Freeloading	24	6
3) Freeloading	24	1
3) Freeloading	24	6
3) Freeloading	24	6
3) Freeloading	24	6
3) Freeloading	25	3
3) Freeloading	25	6
3) Freeloading	25	2
3) Freeloading	25	6
3) Freeloading	25	6
3) Freeloading	25	1
3) Freeloading	25	-4
3) Freeloading	25	-6
3) Freeloading	25	-5
3) Freeloading	25	-3.5
3) Freeloading	25	1
3) Freeloading	25	-4
3) Freeloading	25	-4
3) Freeloading	26	1
3) Freeloading	26	1
3) Freeloading	26	1
3) Freeloading	26	6
3) Freeloading	26	6
3) Freeloading	26	6
3) Freeloading	26	6
3) Freeloading	26	3
3) Freeloading	27	3
3) Freeloading	27	4
3) Freeloading	27	-3
3) Freeloading	27	-3
3) Freeloading	27	-2
3) Freeloading	27	1
3) Freeloading	27	3
3) Freeloading	27	1
3) Freeloading	27	6
3) Freeloading	27	-6
3) Freeloading	27	-2
3) Freeloading	27	1
3) Freeloading	27	6
3) Freeloading	28	1
3) Freeloading	28	6
3) Freeloading	28	5.5
3) Freeloading	28	4
3) Freeloading	28	-3
3) Freeloading	28	-3
3) Freeloading	28	-3
3) Freeloading	28	4.5
3) Freeloading	28	-3
3) Freeloading	28	-3
3) Freeloading	28	-3
3) Freeloading	28	-3
3) Freeloading	28	-3
3) Freeloading	28	-3
3) Freeloading	28	-3
3) Freeloading	28	-3
3) Freeloading	28	-3
3) Freeloading	28	-3
3) Freeloading	28	-6
3) Freeloading	28	-6
3) Freeloading	28	-2
3) Freeloading	29	1
3) Freeloading	29	3
3) Freeloading	29	3
3) Freeloading	29	-4.5
3) Freeloading	29	3
3) Freeloading	29	-6
3) Freeloading	29	6
3) Freeloading	29	1.5
3) Freeloading	29	1
3) Freeloading	29	6
3) Freeloading	29	3
3) Freeloading	29	6
3) Freeloading	30	-3
3) Freeloading	30	6
3) Freeloading	30	6
3) Freeloading	30	1
3) Freeloading	30	-3
3) Freeloading	30	1
3) Freeloading	30	2
3) Freeloading	30	1
3) Freeloading	30	1
3) Freeloading	30	1
3) Freeloading	30	1
3) Freeloading	30	1
3) Freeloading	30	6
3) Freeloading	30	-3
3) Freeloading	30	-6
3) Freeloading	31	1
3) Freeloading	31	1
3) Freeloading	31	1
3) Freeloading	31	3
3) Freeloading	31	3
3) Freeloading	31	-6
3) Freeloading	31	-3
3) Freeloading	31	-6
3) Freeloading	31	-6
3) Freeloading	31	-6
3) Freeloading	31	-6
3) Freeloading	31	-3
3) Freeloading	31	3
3) Freeloading	31	-3
3) Freeloading	31	-3
3) Freeloading	31	-4
3) Freeloading	31	6
3) Freeloading	31	6
3) Freeloading	31	-6
3) Freeloading	31	3
3) Freeloading	32	-6
3) Freeloading	32	-6
3) Freeloading	32	3
3) Freeloading	32	-6
3) Freeloading	32	6
3) Freeloading	32	-2
3) Freeloading	32	3
3) Freeloading	32	-1
3) Freeloading	32	6
3) Freeloading	32	-6
3) Freeloading	32	1
3) Freeloading	32	-6
3) Freeloading	32	-6
3) Freeloading	32	6
3) Freeloading	32	-2
3) Freeloading	32	-2
3) Freeloading	32	-2
3) Freeloading	32	-2
3) Freeloading	32	-6
3) Freeloading	32	-6
3) Freeloading	33	1
3) Freeloading	33	1
3) Freeloading	33	1
3) Freeloading	33	1
3) Freeloading	33	1
3) Freeloading	33	1
3) Freeloading	33	1
3) Freeloading	33	3
3) Freeloading	33	1
3) Freeloading	33	1
3) Freeloading	33	1
3) Freeloading	33	1
3) Freeloading	33	1
3) Freeloading	33	2
3) Freeloading	33	1
3) Freeloading	33	6
3) Freeloading	33	1
3) Freeloading	33	1
3) Freeloading	33	3
3) Freeloading	33	-2
3) Freeloading	34	2.5
3) Freeloading	34	1
3) Freeloading	34	4
3) Freeloading	34	-3
3) Freeloading	34	1
3) Freeloading	34	1
3) Freeloading	34	1
3) Freeloading	34	1
3) Freeloading	34	6
3) Freeloading	34	5
3) Freeloading	34	-3
3) Freeloading	34	-6
3) Freeloading	34	5
3) Freeloading	35	5.5
3) Freeloading	35	-3
3) Freeloading	35	1
3) Freeloading	35	6
3) Freeloading	35	-3
3) Freeloading	35	1
3) Freeloading	35	4.5
3) Freeloading	35	4.5
3) Freeloading	35	6
3) Freeloading	35	6
3) Freeloading	35	4
3) Freeloading	35	6
3) Freeloading	35	4
3) Freeloading	36	-3
3) Freeloading	36	-3
3) Freeloading	36	1
3) Freeloading	36	1
3) Freeloading	36	-0.5
3) Freeloading	36	1
3) Freeloading	36	1
3) Freeloading	36	1
3) Freeloading	36	1
3) Freeloading	36	1
3) Freeloading	36	-5.5
3) Freeloading	36	-5
3) Freeloading	36	1
3) Freeloading	36	3
3) Freeloading	36	1
3) Freeloading	36	1
3) Freeloading	36	1
3) Freeloading	37	6
3) Freeloading	37	-1
3) Freeloading	37	6
3) Freeloading	37	1
3) Freeloading	37	6
3) Freeloading	37	6
3) Freeloading	37	6
3) Freeloading	37	-6
3) Freeloading	37	-3
3) Freeloading	37	-3
3) Freeloading	37	-3
3) Freeloading	37	-3
3) Freeloading	37	-3
3) Freeloading	37	-3
3) Freeloading	37	-3
3) Freeloading	37	-3
3) Freeloading	37	-3
3) Freeloading	37	-3
3) Freeloading	37	-3
3) Freeloading	37	-3
3) Freeloading	37	-3
3) Freeloading	37	-3
3) Freeloading	37	-6
3) Freeloading	37	-3
3) Freeloading	37	-6
3) Freeloading	37	6
3) Freeloading	37	6
3) Freeloading	38	5.5
3) Freeloading	38	6
3) Freeloading	38	-3
3) Freeloading	38	1
3) Freeloading	38	1
3) Freeloading	38	1
3) Freeloading	38	-6
3) Freeloading	38	1
3) Freeloading	38	1
3) Freeloading	38	1
3) Freeloading	38	1
3) Freeloading	38	1
3) Freeloading	38	1
3) Freeloading	38	1
3) Freeloading	38	1
3) Freeloading	38	1
3) Freeloading	38	1
3) Freeloading	38	1
3) Freeloading	38	1
3) Freeloading	38	1
3) Freeloading	38	4
3) Freeloading	38	1
3) Freeloading	38	1
3) Freeloading	38	1
3) Freeloading	39	3
3) Freeloading	39	1
3) Freeloading	39	1
3) Freeloading	39	1
3) Freeloading	39	1
3) Freeloading	39	3
3) Freeloading	39	4
3) Freeloading	39	1
3) Freeloading	39	-2
3) Freeloading	39	-2
3) Freeloading	39	-3
3) Freeloading	39	-3
3) Freeloading	39	-2
3) Freeloading	39	-0.5
3) Freeloading	39	-0.5
3) Freeloading	39	-3
3) Freeloading	39	-2
3) Freeloading	39	-3
3) Freeloading	39	-0.5
3) Freeloading	39	3
3) Freeloading	39	1
3) Freeloading	39	-3
3) Freeloading	39	-3
3) Freeloading	40	1
3) Freeloading	40	6
3) Freeloading	40	3
3) Freeloading	40	1
3) Freeloading	40	1
3) Freeloading	40	1
3) Freeloading	40	3
3) Freeloading	40	3
3) Freeloading	40	-6
3) Freeloading	40	-5
3) Freeloading	40	1
3) Freeloading	40	1
3) Freeloading	40	1
3) Freeloading	40	1
3) Freeloading	40	1
3) Freeloading	40	-3
3) Freeloading	40	-6
3) Freeloading	41	2.5
3) Freeloading	41	3
3) Freeloading	41	1
3) Freeloading	41	1
3) Freeloading	41	1
3) Freeloading	41	1
3) Freeloading	41	1
3) Freeloading	41	1
3) Freeloading	41	1
3) Freeloading	41	6
3) Freeloading	41	1
3) Freeloading	41	1
3) Freeloading	42	-5
3) Freeloading	42	-2
3) Freeloading	42	-2
3) Freeloading	42	-2
3) Freeloading	42	-5.5
3) Freeloading	42	6
3) Freeloading	42	1
3) Freeloading	42	1
3) Freeloading	42	6
3) Freeloading	42	-2
3) Freeloading	42	-3
3) Freeloading	43	3
3) Freeloading	43	1
3) Freeloading	43	-1
3) Freeloading	43	1
3) Freeloading	43	1
3) Freeloading	43	5.5
3) Freeloading	44	-2
3) Freeloading	44	3
3) Freeloading	44	4
3) Freeloading	44	-6
3) Freeloading	44	1
3) Freeloading	44	-1
3) Freeloading	44	-6
3) Freeloading	44	3
3) Freeloading	44	1
3) Freeloading	44	3.5
3) Freeloading	44	1
3) Freeloading	44	5.5
3) Freeloading	44	1
3) Freeloading	45	1
3) Freeloading	45	1
3) Freeloading	45	1
3) Freeloading	45	-6
3) Freeloading	45	3
3) Freeloading	45	1
3) Freeloading	45	1
3) Freeloading	45	-6
3) Freeloading	45	-1
3) Freeloading	45	-2
3) Freeloading	45	-2
3) Freeloading	45	3
4) Monopoly	4	5
4) Monopoly	4	5.5
4) Monopoly	6	4
4) Monopoly	7	2
4) Monopoly	7	2
4) Monopoly	7	2
4) Monopoly	10	2
4) Monopoly	13	5
4) Monopoly	13	6
4) Monopoly	14	-1
4) Monopoly	14	2
4) Monopoly	14	2.5
4) Monopoly	14	2
4) Monopoly	14	2
4) Monopoly	15	4.3
4) Monopoly	15	3.7
4) Monopoly	16	2
4) Monopoly	16	2
4) Monopoly	17	5
4) Monopoly	17	2
4) Monopoly	17	3
4) Monopoly	19	4.5
4) Monopoly	21	2
4) Monopoly	21	2
4) Monopoly	21	2
4) Monopoly	21	2
4) Monopoly	21	2
4) Monopoly	21	2
4) Monopoly	21	2
4) Monopoly	22	6
4) Monopoly	22	3
4) Monopoly	22	5.5
4) Monopoly	22	6
4) Monopoly	22	2
4) Monopoly	24	3
4) Monopoly	26	6
4) Monopoly	26	3
4) Monopoly	26	6
4) Monopoly	26	6
4) Monopoly	27	3
4) Monopoly	27	2
4) Monopoly	27	2
4) Monopoly	27	3
4) Monopoly	31	3
4) Monopoly	31	3
4) Monopoly	31	3
4) Monopoly	33	4.5
4) Monopoly	33	3
4) Monopoly	33	5
4) Monopoly	34	3
4) Monopoly	34	3
4) Monopoly	34	5
4) Monopoly	34	-3
4) Monopoly	34	4.5
4) Monopoly	34	6
4) Monopoly	34	6
4) Monopoly	35	5.5
4) Monopoly	35	5.5
4) Monopoly	35	5.5
4) Monopoly	35	3
4) Monopoly	35	4.5
4) Monopoly	36	4.5
4) Monopoly	36	3
4) Monopoly	37	5
4) Monopoly	37	5.5
4) Monopoly	37	6
4) Monopoly	38	5.5
4) Monopoly	40	6
4) Monopoly	43	4.5
4) Monopoly	44	3
4) Monopoly	44	5
4) Monopoly	44	5
4) Monopoly	44	3
4) Monopoly	44	3
4) Monopoly	44	3
4) Monopoly	44	3
4) Monopoly	44	6
4) Monopoly	45	5
4) Monopoly	45	3
4) Monopoly	45	1
5) Fight	1	5
5) Fight	5	2
5) Fight	6	4
5) Fight	7	4
5) Fight	7	4
5) Fight	7	3
5) Fight	8	6
5) Fight	8	6
5) Fight	10	3.5
5) Fight	11	3
5) Fight	13	-5
5) Fight	17	3
5) Fight	17	3
5) Fight	17	3
5) Fight	19	5
5) Fight	19	6
5) Fight	20	6
5) Fight	21	6
5) Fight	21	2
5) Fight	21	6
5) Fight	21	3
5) Fight	21	3
5) Fight	22	-2
5) Fight	22	6
5) Fight	22	6
5) Fight	22	6
5) Fight	22	3
5) Fight	22	6
5) Fight	22	6
5) Fight	22	6
5) Fight	22	3
5) Fight	22	6
5) Fight	23	6
5) Fight	23	6
5) Fight	24	3
5) Fight	24	6
5) Fight	24	6
5) Fight	24	6
5) Fight	24	6
5) Fight	24	6
5) Fight	24	6
5) Fight	24	6
5) Fight	25	6
5) Fight	26	6
5) Fight	26	3
5) Fight	26	6
5) Fight	26	3
5) Fight	26	3
5) Fight	26	6
5) Fight	26	3
5) Fight	26	6
5) Fight	27	6
5) Fight	27	6
5) Fight	27	6
5) Fight	27	6
5) Fight	27	6
5) Fight	27	6
5) Fight	27	6
5) Fight	27	6
5) Fight	29	6
5) Fight	29	6
5) Fight	29	6
5) Fight	30	6
5) Fight	30	3
5) Fight	31	3
5) Fight	31	6
5) Fight	31	3
5) Fight	32	3
5) Fight	32	6
5) Fight	33	6
5) Fight	33	3
5) Fight	33	6
5) Fight	33	3
5) Fight	33	3.5
5) Fight	34	6
5) Fight	34	5
5) Fight	34	3
5) Fight	34	6
5) Fight	34	3
5) Fight	34	-6
5) Fight	35	6
5) Fight	35	6
5) Fight	35	6
5) Fight	37	6
5) Fight	37	6
5) Fight	37	6
5) Fight	37	6
5) Fight	37	6
5) Fight	38	6
5) Fight	39	6
5) Fight	39	6
5) Fight	39	6
5) Fight	40	6
5) Fight	40	6
5) Fight	40	6
5) Fight	40	4.5
5) Fight	40	4.5
5) Fight	40	3
5) Fight	41	3
5) Fight	41	3
5) Fight	43	3
5) Fight	43	6
5) Fight	45	6
5) Fight	45	6
5) Fight	45	6

## Sheet: S1BFig Affiliation two-tray
Type	SessionNo	Affiliation
1) Approach	1	39
1) Approach	1	59
1) Approach	2	50
1) Approach	2	59
1) Approach	2	50
1) Approach	2	59
1) Approach	2	121
1) Approach	2	35
1) Approach	2	34
1) Approach	2	34
1) Approach	2	113.5
1) Approach	2	113.5
1) Approach	2	50
1) Approach	3	39
1) Approach	3	50
1) Approach	3	41
1) Approach	3	39
1) Approach	3	126
1) Approach	3	65
1) Approach	4	106
1) Approach	4	106
1) Approach	4	48
1) Approach	4	39
1) Approach	4	34
1) Approach	4	39
1) Approach	4	83.5
1) Approach	4	34
1) Approach	4	76
1) Approach	4	39
1) Approach	4	90.5
1) Approach	4	57
1) Approach	4	57
1) Approach	4	39
1) Approach	5	30
1) Approach	5	53.5
1) Approach	5	57
1) Approach	5	49
1) Approach	5	106.5
1) Approach	5	49
1) Approach	5	41
1) Approach	5	121
1) Approach	5	82.5
1) Approach	5	41
1) Approach	6	41
1) Approach	6	106
1) Approach	6	106
1) Approach	6	69
1) Approach	6	50
1) Approach	6	79
1) Approach	6	124
1) Approach	6	124
1) Approach	7	65
1) Approach	7	65
1) Approach	7	30
1) Approach	7	30
1) Approach	7	41
1) Approach	7	30
1) Approach	7	50
1) Approach	7	41
1) Approach	7	41
1) Approach	7	41
1) Approach	7	41
1) Approach	7	57
1) Approach	8	50
1) Approach	8	124
1) Approach	8	50
1) Approach	8	57
1) Approach	8	76
1) Approach	8	76
1) Approach	8	124
1) Approach	8	34
1) Approach	8	59
1) Approach	8	30
1) Approach	8	50
1) Approach	8	64
1) Approach	9	65
1) Approach	9	69
1) Approach	9	121
1) Approach	9	106
1) Approach	9	57.5
1) Approach	9	106
1) Approach	9	121
1) Approach	9	41
1) Approach	9	113.5
1) Approach	9	79
1) Approach	10	57
1) Approach	10	41
1) Approach	10	41
1) Approach	10	59.5
1) Approach	10	121
1) Approach	10	59
1) Approach	10	45.5
1) Approach	10	50
1) Approach	10	41
1) Approach	11	53
1) Approach	11	41
1) Approach	11	53
1) Approach	11	30
1) Approach	11	41
1) Approach	11	50
1) Approach	12	50
1) Approach	12	30
1) Approach	12	50
1) Approach	12	124
1) Approach	12	124
1) Approach	13	124
1) Approach	13	28
1) Approach	13	50
1) Approach	13	41
1) Approach	13	59
1) Approach	13	65
1) Approach	13	57
1) Approach	13	39
1) Approach	13	89
1) Approach	13	89
1) Approach	13	59
1) Approach	13	76
1) Approach	13	57
1) Approach	13	57
1) Approach	13	76
1) Approach	13	43
1) Approach	14	41
1) Approach	14	30
1) Approach	14	92
1) Approach	14	106
1) Approach	14	50
1) Approach	14	41
1) Approach	14	50
1) Approach	14	39
1) Approach	14	106
1) Approach	14	39
1) Approach	14	45.5
1) Approach	14	50
1) Approach	14	76
1) Approach	14	124
1) Approach	14	89
1) Approach	14	55.5
1) Approach	14	74
1) Approach	14	124
1) Approach	14	55.5
1) Approach	15	89
1) Approach	15	124
1) Approach	15	57.5
1) Approach	16	74
1) Approach	16	74
1) Approach	16	124
1) Approach	16	74
1) Approach	16	50
1) Approach	16	54
1) Approach	16	39
1) Approach	17	50
1) Approach	17	41
1) Approach	17	30
1) Approach	17	30
1) Approach	17	50
1) Approach	18	50
1) Approach	18	28
1) Approach	18	50
1) Approach	18	41
1) Approach	18	30
1) Approach	18	41
1) Approach	18	50
1) Approach	19	57
1) Approach	19	50
1) Approach	19	76
1) Approach	19	50
1) Approach	19	28
1) Approach	19	65
1) Approach	19	50
1) Approach	19	124
1) Approach	20	94.5
1) Approach	20	30
1) Approach	20	87
1) Approach	20	50
1) Approach	20	27
1) Approach	20	124
1) Approach	20	28
1) Approach	21	39
1) Approach	21	124
1) Approach	21	39
1) Approach	21	39
1) Approach	21	90.5
1) Approach	21	30
1) Approach	21	39
1) Approach	21	57
1) Approach	21	49
1) Approach	21	41
1) Approach	21	41
1) Approach	22	30
1) Approach	22	100
1) Approach	22	50
1) Approach	22	57
1) Approach	22	27
1) Approach	22	52
1) Approach	22	57
1) Approach	22	30
1) Approach	23	57
1) Approach	23	124
1) Approach	23	30
1) Approach	23	57
1) Approach	23	57
1) Approach	23	68
1) Approach	23	50
1) Approach	23	124
1) Approach	23	39
1) Approach	23	106
1) Approach	24	124
1) Approach	24	106
1) Approach	24	50
1) Approach	24	106
1) Approach	24	124
1) Approach	24	50
1) Approach	24	57
1) Approach	24	30
1) Approach	25	53
1) Approach	25	48
1) Approach	25	30
1) Approach	25	50
1) Approach	25	124
1) Approach	25	50
1) Approach	26	124
1) Approach	26	50
1) Approach	26	39
1) Approach	26	50
1) Approach	26	106
1) Approach	26	124
1) Approach	26	121
1) Approach	26	50
1) Approach	27	124
1) Approach	27	50
1) Approach	27	30
1) Approach	27	57
1) Approach	27	124
1) Approach	27	124
1) Approach	27	50
1) Approach	27	97.5
1) Approach	27	53
1) Approach	27	59
1) Approach	27	82.5
1) Approach	27	57
1) Approach	28	121
1) Approach	28	30
1) Approach	28	50
1) Approach	29	30
1) Approach	29	57
1) Approach	29	30
1) Approach	29	124
1) Approach	30	30
1) Approach	30	124
1) Approach	30	106
1) Approach	30	39
1) Approach	31	124
1) Approach	31	39
1) Approach	31	106
1) Approach	31	30
1) Approach	31	77
1) Approach	31	124
1) Approach	31	106
1) Approach	32	106
1) Approach	32	39
1) Approach	32	50
1) Approach	32	53.5
1) Approach	32	39
1) Approach	32	106
1) Approach	32	65
1) Approach	32	39
1) Approach	33	106
1) Approach	33	124
1) Approach	33	39
1) Approach	33	74
1) Approach	33	50
1) Approach	33	106
1) Approach	33	124
1) Approach	33	50
1) Approach	33	39
1) Approach	33	106
1) Approach	33	81.5
1) Approach	33	124
1) Approach	34	30
1) Approach	34	50
1) Approach	34	45.5
1) Approach	34	106
1) Approach	34	57
1) Approach	34	28
1) Approach	34	28
1) Approach	34	76
1) Approach	34	124
1) Approach	34	39
1) Approach	35	68
1) Approach	35	76
1) Approach	35	28
1) Approach	35	57
1) Approach	35	78
1) Approach	36	39
1) Approach	36	106
1) Approach	36	50
1) Approach	36	106
1) Approach	36	106
1) Approach	36	39
1) Approach	36	106
1) Approach	36	68
1) Approach	36	39
1) Approach	36	30
1) Approach	37	50
1) Approach	37	57
1) Approach	37	30
1) Approach	37	106
1) Approach	37	106
1) Approach	37	50
1) Approach	38	106
1) Approach	38	39
1) Approach	38	126
1) Approach	38	121
1) Approach	38	68
1) Approach	38	68
1) Approach	38	59
1) Approach	38	50
1) Approach	38	39
1) Approach	39	106
1) Approach	39	50
1) Approach	39	59
1) Approach	39	50
1) Approach	39	39
1) Approach	39	106
1) Approach	40	124
1) Approach	40	39
1) Approach	40	106
1) Approach	40	57
1) Approach	40	124
1) Approach	40	106
1) Approach	40	50
1) Approach	40	106
1) Approach	40	30
1) Approach	40	50
1) Approach	40	50
1) Approach	40	39
1) Approach	40	106
1) Approach	40	30
1) Approach	40	50
1) Approach	40	30
1) Approach	40	39
1) Approach	40	68
1) Approach	40	39
1) Approach	40	68
1) Approach	40	50
1) Approach	40	30
1) Approach	40	30
1) Approach	40	50
1) Approach	40	68
1) Approach	40	50
1) Approach	40	30
1) Approach	41	65
1) Approach	41	124
1) Approach	41	39
1) Approach	41	68
1) Approach	41	39
1) Approach	41	50
1) Approach	41	50
1) Approach	41	39
1) Approach	41	39
1) Approach	41	57
1) Approach	41	81.5
1) Approach	41	106
1) Approach	41	53.5
1) Approach	41	50
1) Approach	42	39
1) Approach	42	106
1) Approach	42	106
1) Approach	42	68
1) Approach	42	50
1) Approach	42	39
1) Approach	42	106
1) Approach	42	57
1) Approach	42	106
1) Approach	42	41
1) Approach	42	106
1) Approach	42	124
1) Approach	42	41
1) Approach	42	106
1) Approach	42	90.5
1) Approach	42	41
1) Approach	42	106
1) Approach	42	57
1) Approach	43	30
1) Approach	43	57
1) Approach	43	57
1) Approach	43	124
1) Approach	43	30
1) Approach	43	106
1) Approach	43	106
1) Approach	43	57
1) Approach	43	124
1) Approach	43	106
1) Approach	43	39
1) Approach	44	124
1) Approach	44	39
1) Approach	44	106
1) Approach	44	124
1) Approach	44	106
1) Approach	44	106
1) Approach	44	50
1) Approach	44	124
1) Approach	44	39
1) Approach	44	106
1) Approach	44	106
1) Approach	44	68
1) Approach	44	124
1) Approach	44	39
1) Approach	44	106
1) Approach	44	68
1) Approach	44	106
1) Approach	44	30
1) Approach	45	106
1) Approach	45	106
1) Approach	45	68
1) Approach	45	106
1) Approach	45	68
1) Approach	45	30
1) Approach	45	106
1) Approach	45	106
1) Approach	45	106
1) Approach	45	106
1) Approach	45	57
1) Approach	45	57
1) Approach	45	50
1) Approach	45	57
1) Approach	45	124
1) Approach	45	50
1) Approach	45	48
1) Approach	45	124
1) Approach	45	50
1) Approach	45	39
2) Rope pulling	2	126
2) Rope pulling	2	117
2) Rope pulling	2	96
2) Rope pulling	2	117
2) Rope pulling	2	126
2) Rope pulling	2	39
2) Rope pulling	3	126
2) Rope pulling	3	126
2) Rope pulling	4	126
2) Rope pulling	4	124
2) Rope pulling	4	39
2) Rope pulling	4	124
2) Rope pulling	4	124
2) Rope pulling	4	124
2) Rope pulling	4	39
2) Rope pulling	5	126
2) Rope pulling	5	57
2) Rope pulling	5	126
2) Rope pulling	5	124
2) Rope pulling	5	117
2) Rope pulling	5	126
2) Rope pulling	5	59
2) Rope pulling	5	117
2) Rope pulling	5	126
2) Rope pulling	5	126
2) Rope pulling	5	126
2) Rope pulling	5	106
2) Rope pulling	5	50
2) Rope pulling	6	39
2) Rope pulling	6	126
2) Rope pulling	6	126
2) Rope pulling	6	126
2) Rope pulling	6	69
2) Rope pulling	6	69
2) Rope pulling	6	69
2) Rope pulling	6	69
2) Rope pulling	6	124
2) Rope pulling	7	126
2) Rope pulling	7	126
2) Rope pulling	7	124
2) Rope pulling	7	126
2) Rope pulling	7	126
2) Rope pulling	7	124
2) Rope pulling	7	124
2) Rope pulling	7	124
2) Rope pulling	8	121
2) Rope pulling	8	124
2) Rope pulling	8	124
2) Rope pulling	8	124
2) Rope pulling	8	124
2) Rope pulling	8	124
2) Rope pulling	8	124
2) Rope pulling	8	124
2) Rope pulling	8	124
2) Rope pulling	8	124
2) Rope pulling	8	124
2) Rope pulling	8	124
2) Rope pulling	8	124
2) Rope pulling	8	124
2) Rope pulling	8	124
2) Rope pulling	8	124
2) Rope pulling	8	126
2) Rope pulling	10	41
2) Rope pulling	10	65
2) Rope pulling	10	121
2) Rope pulling	10	28
2) Rope pulling	10	124
2) Rope pulling	10	124
2) Rope pulling	10	69
2) Rope pulling	10	41
2) Rope pulling	10	121
2) Rope pulling	11	69
2) Rope pulling	11	69
2) Rope pulling	11	50
2) Rope pulling	12	69
2) Rope pulling	12	59
2) Rope pulling	12	124
2) Rope pulling	12	124
2) Rope pulling	12	124
2) Rope pulling	12	124
2) Rope pulling	12	124
2) Rope pulling	13	124
2) Rope pulling	13	124
2) Rope pulling	13	59
2) Rope pulling	13	124
2) Rope pulling	13	39
2) Rope pulling	13	76
2) Rope pulling	13	76
2) Rope pulling	13	124
2) Rope pulling	13	124
2) Rope pulling	14	124
2) Rope pulling	14	39
2) Rope pulling	14	124
2) Rope pulling	14	124
2) Rope pulling	14	30
2) Rope pulling	14	106
2) Rope pulling	14	50
2) Rope pulling	14	89
2) Rope pulling	14	89
2) Rope pulling	14	124
2) Rope pulling	14	124
2) Rope pulling	14	89
2) Rope pulling	14	124
2) Rope pulling	15	121
2) Rope pulling	15	124
2) Rope pulling	15	124
2) Rope pulling	15	30
2) Rope pulling	15	124
2) Rope pulling	15	89
2) Rope pulling	15	124
2) Rope pulling	15	39
2) Rope pulling	15	124
2) Rope pulling	15	124
2) Rope pulling	15	124
2) Rope pulling	15	124
2) Rope pulling	15	124
2) Rope pulling	15	124
2) Rope pulling	15	39
2) Rope pulling	15	39
2) Rope pulling	15	39
2) Rope pulling	15	89
2) Rope pulling	15	124
2) Rope pulling	15	56
2) Rope pulling	15	89
2) Rope pulling	15	124
2) Rope pulling	16	89
2) Rope pulling	16	89
2) Rope pulling	16	124
2) Rope pulling	16	124
2) Rope pulling	16	74
2) Rope pulling	16	124
2) Rope pulling	17	126
2) Rope pulling	17	30
2) Rope pulling	17	30
2) Rope pulling	17	30
2) Rope pulling	18	124
2) Rope pulling	18	124
2) Rope pulling	18	124
2) Rope pulling	18	124
2) Rope pulling	18	124
2) Rope pulling	18	124
2) Rope pulling	18	124
2) Rope pulling	18	30
2) Rope pulling	18	30
2) Rope pulling	18	30
2) Rope pulling	18	30
2) Rope pulling	18	30
2) Rope pulling	18	30
2) Rope pulling	18	30
2) Rope pulling	18	30
2) Rope pulling	18	30
2) Rope pulling	18	30
2) Rope pulling	18	30
2) Rope pulling	18	30
2) Rope pulling	18	30
2) Rope pulling	18	30
2) Rope pulling	18	30
2) Rope pulling	18	30
2) Rope pulling	18	30
2) Rope pulling	18	30
2) Rope pulling	18	30
2) Rope pulling	18	30
2) Rope pulling	18	30
2) Rope pulling	19	124
2) Rope pulling	19	124
2) Rope pulling	19	124
2) Rope pulling	19	124
2) Rope pulling	19	124
2) Rope pulling	19	124
2) Rope pulling	19	124
2) Rope pulling	19	124
2) Rope pulling	19	124
2) Rope pulling	19	124
2) Rope pulling	19	124
2) Rope pulling	19	124
2) Rope pulling	19	124
2) Rope pulling	19	124
2) Rope pulling	19	124
2) Rope pulling	19	124
2) Rope pulling	20	30
2) Rope pulling	20	30
2) Rope pulling	20	30
2) Rope pulling	20	30
2) Rope pulling	20	124
2) Rope pulling	20	124
2) Rope pulling	20	124
2) Rope pulling	20	124
2) Rope pulling	20	124
2) Rope pulling	21	106
2) Rope pulling	21	124
2) Rope pulling	21	124
2) Rope pulling	21	39
2) Rope pulling	21	124
2) Rope pulling	21	39
2) Rope pulling	21	39
2) Rope pulling	22	124
2) Rope pulling	22	124
2) Rope pulling	22	124
2) Rope pulling	22	124
2) Rope pulling	22	124
2) Rope pulling	22	124
2) Rope pulling	22	39
2) Rope pulling	22	39
2) Rope pulling	22	39
2) Rope pulling	23	106
2) Rope pulling	23	57
2) Rope pulling	23	39
2) Rope pulling	23	124
2) Rope pulling	23	124
2) Rope pulling	23	124
2) Rope pulling	24	124
2) Rope pulling	24	124
2) Rope pulling	24	39
2) Rope pulling	24	30
2) Rope pulling	25	124
2) Rope pulling	25	124
2) Rope pulling	25	124
2) Rope pulling	25	124
2) Rope pulling	25	28
2) Rope pulling	25	50
2) Rope pulling	25	28
2) Rope pulling	26	50
2) Rope pulling	26	124
2) Rope pulling	27	124
2) Rope pulling	27	30
2) Rope pulling	27	124
2) Rope pulling	27	124
2) Rope pulling	27	126
2) Rope pulling	27	124
2) Rope pulling	27	106
2) Rope pulling	28	39
2) Rope pulling	28	124
2) Rope pulling	28	30
2) Rope pulling	28	30
2) Rope pulling	28	30
2) Rope pulling	28	30
2) Rope pulling	28	30
2) Rope pulling	28	30
2) Rope pulling	28	30
2) Rope pulling	28	30
2) Rope pulling	28	30
2) Rope pulling	28	30
2) Rope pulling	28	30
2) Rope pulling	28	30
2) Rope pulling	28	30
2) Rope pulling	28	30
2) Rope pulling	28	30
2) Rope pulling	28	30
2) Rope pulling	28	30
2) Rope pulling	28	106
2) Rope pulling	28	124
2) Rope pulling	29	124
2) Rope pulling	29	124
2) Rope pulling	29	124
2) Rope pulling	29	50
2) Rope pulling	29	50
2) Rope pulling	29	124
2) Rope pulling	29	50
2) Rope pulling	29	50
2) Rope pulling	29	124
2) Rope pulling	29	124
2) Rope pulling	29	124
2) Rope pulling	29	50
2) Rope pulling	29	50
2) Rope pulling	29	124
2) Rope pulling	29	50
2) Rope pulling	30	30
2) Rope pulling	30	50
2) Rope pulling	30	124
2) Rope pulling	30	124
2) Rope pulling	30	124
2) Rope pulling	30	124
2) Rope pulling	31	124
2) Rope pulling	31	124
2) Rope pulling	32	106
2) Rope pulling	32	124
2) Rope pulling	32	124
2) Rope pulling	32	124
2) Rope pulling	32	124
2) Rope pulling	32	124
2) Rope pulling	32	124
2) Rope pulling	32	124
2) Rope pulling	32	50
2) Rope pulling	32	39
2) Rope pulling	32	50
2) Rope pulling	32	126
2) Rope pulling	32	124
2) Rope pulling	32	124
2) Rope pulling	32	124
2) Rope pulling	32	124
2) Rope pulling	32	124
2) Rope pulling	32	124
2) Rope pulling	32	124
2) Rope pulling	32	124
2) Rope pulling	32	124
2) Rope pulling	32	124
2) Rope pulling	32	50
2) Rope pulling	33	39
2) Rope pulling	33	39
2) Rope pulling	33	39
2) Rope pulling	33	30
2) Rope pulling	34	39
2) Rope pulling	34	106
2) Rope pulling	34	50
2) Rope pulling	34	50
2) Rope pulling	34	39
2) Rope pulling	35	39
2) Rope pulling	35	39
2) Rope pulling	35	50
2) Rope pulling	35	39
2) Rope pulling	35	39
2) Rope pulling	35	30
2) Rope pulling	35	30
2) Rope pulling	35	30
2) Rope pulling	35	30
2) Rope pulling	35	30
2) Rope pulling	36	30
2) Rope pulling	36	30
2) Rope pulling	36	30
2) Rope pulling	36	30
2) Rope pulling	36	30
2) Rope pulling	36	30
2) Rope pulling	36	30
2) Rope pulling	36	30
2) Rope pulling	36	124
2) Rope pulling	36	124
2) Rope pulling	36	30
2) Rope pulling	36	39
2) Rope pulling	36	39
2) Rope pulling	36	30
2) Rope pulling	37	124
2) Rope pulling	37	124
2) Rope pulling	37	124
2) Rope pulling	37	30
2) Rope pulling	37	124
2) Rope pulling	37	124
2) Rope pulling	37	124
2) Rope pulling	38	124
2) Rope pulling	38	39
2) Rope pulling	38	39
2) Rope pulling	38	39
2) Rope pulling	38	39
2) Rope pulling	38	39
2) Rope pulling	38	39
2) Rope pulling	39	30
2) Rope pulling	39	39
2) Rope pulling	39	39
2) Rope pulling	39	39
2) Rope pulling	39	39
2) Rope pulling	39	39
2) Rope pulling	39	39
2) Rope pulling	39	106
2) Rope pulling	39	39
2) Rope pulling	39	30
2) Rope pulling	39	30
2) Rope pulling	39	30
2) Rope pulling	39	30
2) Rope pulling	39	30
2) Rope pulling	39	30
2) Rope pulling	39	30
2) Rope pulling	39	30
2) Rope pulling	39	30
2) Rope pulling	39	30
2) Rope pulling	39	30
2) Rope pulling	39	30
2) Rope pulling	40	30
2) Rope pulling	40	30
2) Rope pulling	40	39
2) Rope pulling	40	39
2) Rope pulling	40	39
2) Rope pulling	40	106
2) Rope pulling	40	124
2) Rope pulling	41	39
2) Rope pulling	41	39
2) Rope pulling	41	124
2) Rope pulling	41	39
2) Rope pulling	41	39
2) Rope pulling	41	39
2) Rope pulling	42	39
2) Rope pulling	42	39
2) Rope pulling	42	124
2) Rope pulling	42	106
2) Rope pulling	43	39
2) Rope pulling	43	39
2) Rope pulling	44	39
2) Rope pulling	44	39
2) Rope pulling	44	39
2) Rope pulling	44	106
2) Rope pulling	44	39
2) Rope pulling	44	39
2) Rope pulling	44	39
2) Rope pulling	44	39
2) Rope pulling	44	39
2) Rope pulling	44	39
2) Rope pulling	44	30
2) Rope pulling	44	39
2) Rope pulling	44	39
2) Rope pulling	44	39
2) Rope pulling	45	39
2) Rope pulling	45	39
2) Rope pulling	45	124
2) Rope pulling	45	124
2) Rope pulling	45	124
2) Rope pulling	45	39
2) Rope pulling	45	39
2) Rope pulling	45	39
2) Rope pulling	45	124
3) Freeloading	2	33.5
3) Freeloading	2	50
3) Freeloading	3	50
3) Freeloading	4	76
3) Freeloading	4	39
3) Freeloading	4	39
3) Freeloading	4	39
3) Freeloading	4	76
3) Freeloading	5	124
3) Freeloading	5	113.5
3) Freeloading	5	124
3) Freeloading	5	53
3) Freeloading	5	124
3) Freeloading	5	111
3) Freeloading	5	106
3) Freeloading	5	124
3) Freeloading	5	39
3) Freeloading	6	126
3) Freeloading	6	39
3) Freeloading	6	69
3) Freeloading	6	50
3) Freeloading	6	69
3) Freeloading	6	69
3) Freeloading	6	92
3) Freeloading	6	69
3) Freeloading	6	92
3) Freeloading	6	69
3) Freeloading	6	124
3) Freeloading	6	76
3) Freeloading	6	76
3) Freeloading	6	76
3) Freeloading	6	76
3) Freeloading	7	124
3) Freeloading	7	65
3) Freeloading	7	124
3) Freeloading	7	124
3) Freeloading	7	41
3) Freeloading	7	41
3) Freeloading	8	76
3) Freeloading	9	59
3) Freeloading	9	121
3) Freeloading	9	121
3) Freeloading	9	121
3) Freeloading	9	121
3) Freeloading	9	121
3) Freeloading	9	121
3) Freeloading	10	124
3) Freeloading	10	28
3) Freeloading	10	124
3) Freeloading	10	117
3) Freeloading	10	117
3) Freeloading	12	50
3) Freeloading	12	69
3) Freeloading	12	53
3) Freeloading	12	41
3) Freeloading	12	41
3) Freeloading	12	41
3) Freeloading	13	124
3) Freeloading	13	124
3) Freeloading	14	65
3) Freeloading	14	74
3) Freeloading	14	65
3) Freeloading	14	74
3) Freeloading	14	39
3) Freeloading	14	41
3) Freeloading	14	50
3) Freeloading	14	76
3) Freeloading	14	50
3) Freeloading	14	124
3) Freeloading	14	50
3) Freeloading	14	33.5
3) Freeloading	14	89
3) Freeloading	15	124
3) Freeloading	15	124
3) Freeloading	15	89
3) Freeloading	15	89
3) Freeloading	15	89
3) Freeloading	15	89
3) Freeloading	15	89
3) Freeloading	15	56
3) Freeloading	15	40
3) Freeloading	15	124
3) Freeloading	15	124
3) Freeloading	15	124
3) Freeloading	16	74
3) Freeloading	17	50
3) Freeloading	17	50
3) Freeloading	17	30
3) Freeloading	17	124
3) Freeloading	17	30
3) Freeloading	17	30
3) Freeloading	17	30
3) Freeloading	18	30
3) Freeloading	18	30
3) Freeloading	18	30
3) Freeloading	18	30
3) Freeloading	18	30
3) Freeloading	18	30
3) Freeloading	18	30
3) Freeloading	18	30
3) Freeloading	19	124
3) Freeloading	19	124
3) Freeloading	19	124
3) Freeloading	19	76
3) Freeloading	19	76
3) Freeloading	19	76
3) Freeloading	19	124
3) Freeloading	19	124
3) Freeloading	19	124
3) Freeloading	20	50
3) Freeloading	20	124
3) Freeloading	20	50
3) Freeloading	20	50
3) Freeloading	20	124
3) Freeloading	21	124
3) Freeloading	21	39
3) Freeloading	21	39
3) Freeloading	21	124
3) Freeloading	21	39
3) Freeloading	21	39
3) Freeloading	21	90.5
3) Freeloading	21	106
3) Freeloading	21	106
3) Freeloading	22	124
3) Freeloading	22	124
3) Freeloading	22	124
3) Freeloading	22	50
3) Freeloading	22	124
3) Freeloading	22	39
3) Freeloading	22	39
3) Freeloading	22	124
3) Freeloading	22	39
3) Freeloading	23	50
3) Freeloading	23	39
3) Freeloading	23	124
3) Freeloading	23	39
3) Freeloading	24	124
3) Freeloading	24	124
3) Freeloading	24	39
3) Freeloading	24	124
3) Freeloading	24	124
3) Freeloading	24	124
3) Freeloading	25	50
3) Freeloading	25	124
3) Freeloading	25	41
3) Freeloading	25	124
3) Freeloading	25	124
3) Freeloading	25	50
3) Freeloading	25	28
3) Freeloading	25	124
3) Freeloading	25	76
3) Freeloading	25	29
3) Freeloading	25	40
3) Freeloading	25	28
3) Freeloading	25	28
3) Freeloading	26	39
3) Freeloading	26	39
3) Freeloading	26	39
3) Freeloading	26	124
3) Freeloading	26	124
3) Freeloading	26	124
3) Freeloading	26	124
3) Freeloading	26	30
3) Freeloading	27	50
3) Freeloading	27	28
3) Freeloading	27	30
3) Freeloading	27	30
3) Freeloading	27	48
3) Freeloading	27	39
3) Freeloading	27	50
3) Freeloading	27	39
3) Freeloading	27	124
3) Freeloading	27	124
3) Freeloading	27	48
3) Freeloading	27	39
3) Freeloading	27	124
3) Freeloading	28	39
3) Freeloading	28	124
3) Freeloading	28	90.5
3) Freeloading	28	65
3) Freeloading	28	30
3) Freeloading	28	30
3) Freeloading	28	30
3) Freeloading	28	87
3) Freeloading	28	30
3) Freeloading	28	30
3) Freeloading	28	30
3) Freeloading	28	30
3) Freeloading	28	30
3) Freeloading	28	30
3) Freeloading	28	30
3) Freeloading	28	30
3) Freeloading	28	30
3) Freeloading	28	30
3) Freeloading	28	124
3) Freeloading	28	124
3) Freeloading	28	106
3) Freeloading	29	39
3) Freeloading	29	50
3) Freeloading	29	30
3) Freeloading	29	77
3) Freeloading	29	50
3) Freeloading	29	124
3) Freeloading	29	124
3) Freeloading	29	40
3) Freeloading	29	39
3) Freeloading	29	124
3) Freeloading	29	50
3) Freeloading	29	124
3) Freeloading	30	50
3) Freeloading	30	124
3) Freeloading	30	124
3) Freeloading	30	39
3) Freeloading	30	50
3) Freeloading	30	39
3) Freeloading	30	41
3) Freeloading	30	39
3) Freeloading	30	39
3) Freeloading	30	39
3) Freeloading	30	39
3) Freeloading	30	39
3) Freeloading	30	124
3) Freeloading	30	50
3) Freeloading	30	124
3) Freeloading	31	39
3) Freeloading	31	39
3) Freeloading	31	39
3) Freeloading	31	30
3) Freeloading	31	30
3) Freeloading	31	124
3) Freeloading	31	30
3) Freeloading	31	124
3) Freeloading	31	124
3) Freeloading	31	124
3) Freeloading	31	124
3) Freeloading	31	30
3) Freeloading	31	50
3) Freeloading	31	30
3) Freeloading	31	30
3) Freeloading	31	56
3) Freeloading	31	124
3) Freeloading	31	124
3) Freeloading	31	124
3) Freeloading	31	50
3) Freeloading	32	124
3) Freeloading	32	124
3) Freeloading	32	50
3) Freeloading	32	124
3) Freeloading	32	124
3) Freeloading	32	48
3) Freeloading	32	30
3) Freeloading	32	39
3) Freeloading	32	124
3) Freeloading	32	124
3) Freeloading	32	39
3) Freeloading	32	124
3) Freeloading	32	124
3) Freeloading	32	124
3) Freeloading	32	48
3) Freeloading	32	48
3) Freeloading	32	48
3) Freeloading	32	48
3) Freeloading	32	124
3) Freeloading	32	124
3) Freeloading	33	39
3) Freeloading	33	39
3) Freeloading	33	39
3) Freeloading	33	39
3) Freeloading	33	39
3) Freeloading	33	39
3) Freeloading	33	39
3) Freeloading	33	50
3) Freeloading	33	39
3) Freeloading	33	39
3) Freeloading	33	39
3) Freeloading	33	39
3) Freeloading	33	39
3) Freeloading	33	41
3) Freeloading	33	39
3) Freeloading	33	124
3) Freeloading	33	39
3) Freeloading	33	39
3) Freeloading	33	30
3) Freeloading	33	106
3) Freeloading	34	68
3) Freeloading	34	39
3) Freeloading	34	28
3) Freeloading	34	50
3) Freeloading	34	50
3) Freeloading	34	39
3) Freeloading	34	39
3) Freeloading	34	39
3) Freeloading	34	124
3) Freeloading	34	57
3) Freeloading	34	50
3) Freeloading	34	124
3) Freeloading	34	57
3) Freeloading	35	90.5
3) Freeloading	35	50
3) Freeloading	35	39
3) Freeloading	35	124
3) Freeloading	35	50
3) Freeloading	35	39
3) Freeloading	35	87
3) Freeloading	35	87
3) Freeloading	35	124
3) Freeloading	35	124
3) Freeloading	35	28
3) Freeloading	35	124
3) Freeloading	35	28
3) Freeloading	36	30
3) Freeloading	36	30
3) Freeloading	36	39
3) Freeloading	36	39
3) Freeloading	36	72.5
3) Freeloading	36	39
3) Freeloading	36	39
3) Freeloading	36	39
3) Freeloading	36	39
3) Freeloading	36	39
3) Freeloading	36	90.5
3) Freeloading	36	57
3) Freeloading	36	39
3) Freeloading	36	30
3) Freeloading	36	39
3) Freeloading	36	39
3) Freeloading	36	39
3) Freeloading	37	124
3) Freeloading	37	39
3) Freeloading	37	124
3) Freeloading	37	39
3) Freeloading	37	124
3) Freeloading	37	124
3) Freeloading	37	124
3) Freeloading	37	124
3) Freeloading	37	30
3) Freeloading	37	30
3) Freeloading	37	30
3) Freeloading	37	30
3) Freeloading	37	30
3) Freeloading	37	30
3) Freeloading	37	30
3) Freeloading	37	30
3) Freeloading	37	30
3) Freeloading	37	30
3) Freeloading	37	30
3) Freeloading	37	30
3) Freeloading	37	30
3) Freeloading	37	30
3) Freeloading	37	124
3) Freeloading	37	30
3) Freeloading	37	124
3) Freeloading	37	124
3) Freeloading	37	124
3) Freeloading	38	90.5
3) Freeloading	38	124
3) Freeloading	38	50
3) Freeloading	38	39
3) Freeloading	38	39
3) Freeloading	38	39
3) Freeloading	38	124
3) Freeloading	38	39
3) Freeloading	38	39
3) Freeloading	38	39
3) Freeloading	38	39
3) Freeloading	38	39
3) Freeloading	38	39
3) Freeloading	38	39
3) Freeloading	38	39
3) Freeloading	38	39
3) Freeloading	38	39
3) Freeloading	38	39
3) Freeloading	38	39
3) Freeloading	38	39
3) Freeloading	38	28
3) Freeloading	38	39
3) Freeloading	38	39
3) Freeloading	38	39
3) Freeloading	39	30
3) Freeloading	39	39
3) Freeloading	39	39
3) Freeloading	39	39
3) Freeloading	39	39
3) Freeloading	39	30
3) Freeloading	39	28
3) Freeloading	39	39
3) Freeloading	39	34.5
3) Freeloading	39	106
3) Freeloading	39	30
3) Freeloading	39	30
3) Freeloading	39	106
3) Freeloading	39	72.5
3) Freeloading	39	72.5
3) Freeloading	39	30
3) Freeloading	39	106
3) Freeloading	39	30
3) Freeloading	39	72.5
3) Freeloading	39	30
3) Freeloading	39	39
3) Freeloading	39	30
3) Freeloading	39	30
3) Freeloading	40	39
3) Freeloading	40	124
3) Freeloading	40	30
3) Freeloading	40	39
3) Freeloading	40	39
3) Freeloading	40	39
3) Freeloading	40	50
3) Freeloading	40	30
3) Freeloading	40	124
3) Freeloading	40	57
3) Freeloading	40	39
3) Freeloading	40	39
3) Freeloading	40	39
3) Freeloading	40	39
3) Freeloading	40	39
3) Freeloading	40	50
3) Freeloading	40	124
3) Freeloading	41	68
3) Freeloading	41	50
3) Freeloading	41	39
3) Freeloading	41	39
3) Freeloading	41	39
3) Freeloading	41	39
3) Freeloading	41	39
3) Freeloading	41	39
3) Freeloading	41	39
3) Freeloading	41	124
3) Freeloading	41	39
3) Freeloading	41	39
3) Freeloading	42	57
3) Freeloading	42	106
3) Freeloading	42	106
3) Freeloading	42	106
3) Freeloading	42	90.5
3) Freeloading	42	124
3) Freeloading	42	50
3) Freeloading	42	39
3) Freeloading	42	124
3) Freeloading	42	106
3) Freeloading	42	50
3) Freeloading	43	50
3) Freeloading	43	39
3) Freeloading	43	39
3) Freeloading	43	39
3) Freeloading	43	39
3) Freeloading	43	90.5
3) Freeloading	44	106
3) Freeloading	44	50
3) Freeloading	44	53.5
3) Freeloading	44	124
3) Freeloading	44	39
3) Freeloading	44	39
3) Freeloading	44	124
3) Freeloading	44	50
3) Freeloading	44	39
3) Freeloading	44	81.5
3) Freeloading	44	39
3) Freeloading	44	90.5
3) Freeloading	44	39
3) Freeloading	45	39
3) Freeloading	45	39
3) Freeloading	45	39
3) Freeloading	45	124
3) Freeloading	45	50
3) Freeloading	45	39
3) Freeloading	45	39
3) Freeloading	45	124
3) Freeloading	45	50
3) Freeloading	45	48
3) Freeloading	45	48
3) Freeloading	45	50
4) Monopoly	4	57
4) Monopoly	4	45.5
4) Monopoly	6	65
4) Monopoly	7	41
4) Monopoly	7	41
4) Monopoly	7	41
4) Monopoly	10	41
4) Monopoly	13	57
4) Monopoly	13	124
4) Monopoly	14	34.5
4) Monopoly	14	41
4) Monopoly	14	45.5
4) Monopoly	14	41
4) Monopoly	14	41
4) Monopoly	15	79.7
4) Monopoly	15	107.5
4) Monopoly	16	41
4) Monopoly	16	41
4) Monopoly	17	57
4) Monopoly	17	41
4) Monopoly	17	50
4) Monopoly	19	61
4) Monopoly	21	41
4) Monopoly	21	41
4) Monopoly	21	41
4) Monopoly	21	41
4) Monopoly	21	41
4) Monopoly	21	41
4) Monopoly	21	41
4) Monopoly	22	124
4) Monopoly	22	50
4) Monopoly	22	90.5
4) Monopoly	22	124
4) Monopoly	22	41
4) Monopoly	24	50
4) Monopoly	26	124
4) Monopoly	26	50
4) Monopoly	26	124
4) Monopoly	26	124
4) Monopoly	27	50
4) Monopoly	27	41
4) Monopoly	27	41
4) Monopoly	27	50
4) Monopoly	31	50
4) Monopoly	31	50
4) Monopoly	31	50
4) Monopoly	33	87
4) Monopoly	33	50
4) Monopoly	33	57
4) Monopoly	34	50
4) Monopoly	34	50
4) Monopoly	34	57
4) Monopoly	34	50
4) Monopoly	34	61
4) Monopoly	34	124
4) Monopoly	34	124
4) Monopoly	35	90.5
4) Monopoly	35	90.5
4) Monopoly	35	90.5
4) Monopoly	35	50
4) Monopoly	35	87
4) Monopoly	36	87
4) Monopoly	36	50
4) Monopoly	37	57
4) Monopoly	37	90.5
4) Monopoly	37	124
4) Monopoly	38	90.5
4) Monopoly	40	124
4) Monopoly	43	87
4) Monopoly	44	50
4) Monopoly	44	57
4) Monopoly	44	57
4) Monopoly	44	50
4) Monopoly	44	50
4) Monopoly	44	50
4) Monopoly	44	50
4) Monopoly	44	124
4) Monopoly	45	57
4) Monopoly	45	50
4) Monopoly	45	39
5) Fight	1	39
5) Fight	5	106
5) Fight	6	65
5) Fight	7	65
5) Fight	7	65
5) Fight	7	50
5) Fight	8	124
5) Fight	8	124
5) Fight	10	57.5
5) Fight	11	50
5) Fight	13	57
5) Fight	17	50
5) Fight	17	50
5) Fight	17	50
5) Fight	19	57
5) Fight	19	124
5) Fight	20	124
5) Fight	21	124
5) Fight	21	106
5) Fight	21	124
5) Fight	21	30
5) Fight	21	30
5) Fight	22	24
5) Fight	22	124
5) Fight	22	124
5) Fight	22	124
5) Fight	22	30
5) Fight	22	124
5) Fight	22	124
5) Fight	22	124
5) Fight	22	30
5) Fight	22	124
5) Fight	23	124
5) Fight	23	124
5) Fight	24	30
5) Fight	24	124
5) Fight	24	124
5) Fight	24	124
5) Fight	24	124
5) Fight	24	124
5) Fight	24	124
5) Fight	24	124
5) Fight	25	124
5) Fight	26	124
5) Fight	26	30
5) Fight	26	124
5) Fight	26	50
5) Fight	26	50
5) Fight	26	124
5) Fight	26	30
5) Fight	26	124
5) Fight	27	124
5) Fight	27	124
5) Fight	27	124
5) Fight	27	124
5) Fight	27	124
5) Fight	27	124
5) Fight	27	124
5) Fight	27	124
5) Fight	29	124
5) Fight	29	124
5) Fight	29	124
5) Fight	30	124
5) Fight	30	30
5) Fight	31	30
5) Fight	31	124
5) Fight	31	30
5) Fight	32	30
5) Fight	32	124
5) Fight	33	124
5) Fight	33	50
5) Fight	33	124
5) Fight	33	50
5) Fight	33	53.5
5) Fight	34	124
5) Fight	34	57
5) Fight	34	50
5) Fight	34	124
5) Fight	34	50
5) Fight	34	124
5) Fight	35	124
5) Fight	35	124
5) Fight	35	124
5) Fight	37	124
5) Fight	37	124
5) Fight	37	124
5) Fight	37	124
5) Fight	37	124
5) Fight	38	124
5) Fight	39	124
5) Fight	39	124
5) Fight	39	124
5) Fight	40	124
5) Fight	40	124
5) Fight	40	124
5) Fight	40	77
5) Fight	40	77
5) Fight	40	30
5) Fight	41	30
5) Fight	41	30
5) Fight	43	50
5) Fight	43	124
5) Fight	45	124
5) Fight	45	124
5) Fight	45	124

## Sheet: S1CFig Rank one-tray
Type	SessionNo	RankDifference
1) Approach	1	1
1) Approach	1	2
1) Approach	1	2
1) Approach	1	2
1) Approach	1	2
1) Approach	1	2
1) Approach	1	3
1) Approach	1	3
1) Approach	1	1
1) Approach	1	2
1) Approach	1	3
1) Approach	1	-6
1) Approach	1	1
1) Approach	1	2.5
1) Approach	1	3
1) Approach	1	-2
1) Approach	1	3
1) Approach	2	3
1) Approach	2	-6
1) Approach	2	3
1) Approach	2	5
1) Approach	2	-2
1) Approach	2	3
1) Approach	2	2
1) Approach	2	1
1) Approach	2	5.5
1) Approach	2	4
1) Approach	2	4
1) Approach	2	-2
1) Approach	2	4
1) Approach	2	2
1) Approach	2	4
1) Approach	2	2
1) Approach	3	2.5
1) Approach	3	2
1) Approach	3	-6
1) Approach	3	3
1) Approach	3	-6
1) Approach	3	2.5
1) Approach	3	2.5
1) Approach	3	3
1) Approach	3	3
1) Approach	3	2.5
1) Approach	3	-6
1) Approach	3	2
1) Approach	4	5
1) Approach	4	-5
1) Approach	4	-6
1) Approach	4	3
1) Approach	4	-6
1) Approach	4	5
1) Approach	4	-1
1) Approach	4	2
1) Approach	4	1
1) Approach	4	5.5
1) Approach	4	2
1) Approach	4	4
1) Approach	4	4
1) Approach	4	2
1) Approach	4	-5
1) Approach	4	-3.5
1) Approach	4	1
1) Approach	4	4
1) Approach	4	2
1) Approach	4	1
1) Approach	4	-1
1) Approach	4	-3.5
1) Approach	4	2.5
1) Approach	4	2
1) Approach	4	1
1) Approach	4	3
1) Approach	5	2
1) Approach	5	2
1) Approach	5	4
1) Approach	5	4.5
1) Approach	5	-4
1) Approach	5	3
1) Approach	5	-0.5
1) Approach	5	-2
1) Approach	5	-3
1) Approach	5	-6
1) Approach	5	4
1) Approach	5	3
1) Approach	5	1
1) Approach	5	2.5
1) Approach	5	2
1) Approach	6	2
1) Approach	6	4
1) Approach	6	3
1) Approach	7	3
1) Approach	7	3
1) Approach	7	-6
1) Approach	7	1
1) Approach	7	2
1) Approach	7	1
1) Approach	7	2
1) Approach	7	3
1) Approach	7	-1
1) Approach	7	2.5
1) Approach	7	3
1) Approach	7	2
1) Approach	7	3.5
1) Approach	7	5
1) Approach	7	1
1) Approach	7	2
1) Approach	8	3
1) Approach	8	6
1) Approach	8	1
1) Approach	8	2.5
1) Approach	8	3
1) Approach	8	2.5
1) Approach	8	2.5
1) Approach	8	2.5
1) Approach	8	2.5
1) Approach	8	-6
1) Approach	8	3
1) Approach	8	-2
1) Approach	8	3
1) Approach	8	3
1) Approach	8	4
1) Approach	8	-3
1) Approach	8	-2.5
1) Approach	8	3.5
1) Approach	8	1
1) Approach	8	-1
1) Approach	8	5
1) Approach	8	-6
1) Approach	8	3
1) Approach	8	2
1) Approach	8	1
1) Approach	9	2
1) Approach	9	-3.5
1) Approach	9	5
1) Approach	9	1
1) Approach	9	1
1) Approach	9	-1
1) Approach	9	2
1) Approach	9	-2
1) Approach	9	-5
1) Approach	9	3.5
1) Approach	9	0.5
1) Approach	9	5.5
1) Approach	9	4.5
1) Approach	9	4
1) Approach	9	5
1) Approach	10	4.5
1) Approach	10	6
1) Approach	10	5.5
1) Approach	10	3
1) Approach	10	3
1) Approach	10	3
1) Approach	10	2
1) Approach	10	3
1) Approach	10	3
1) Approach	11	5
1) Approach	11	4
1) Approach	11	3
1) Approach	11	1
1) Approach	11	2.5
1) Approach	11	-5
1) Approach	11	-6
1) Approach	11	3
1) Approach	11	5
1) Approach	11	3
1) Approach	11	1
1) Approach	11	-1
1) Approach	11	3
1) Approach	11	3
1) Approach	11	6
1) Approach	12	1
1) Approach	12	1
1) Approach	12	6
1) Approach	12	-3
1) Approach	12	4.5
1) Approach	12	5
1) Approach	12	-2
1) Approach	12	-1
1) Approach	12	5
1) Approach	13	1
1) Approach	13	5
1) Approach	13	3
1) Approach	13	5
1) Approach	13	4
1) Approach	13	3
1) Approach	14	1
1) Approach	14	3
1) Approach	14	-1
1) Approach	14	3
1) Approach	14	4
1) Approach	14	1
1) Approach	14	4
1) Approach	14	3
1) Approach	14	3.5
1) Approach	14	-1
1) Approach	14	4.5
1) Approach	14	3
1) Approach	14	3
1) Approach	15	1
1) Approach	15	4
1) Approach	15	3
1) Approach	17	5
1) Approach	17	3
3) Freeloading	2	4
3) Freeloading	2	4
3) Freeloading	3	4
3) Freeloading	3	1
3) Freeloading	3	-2
3) Freeloading	3	1
3) Freeloading	3	4
3) Freeloading	3	-2
3) Freeloading	3	1
3) Freeloading	4	4.7
3) Freeloading	4	-2
3) Freeloading	4	-2
3) Freeloading	4	-3.5
3) Freeloading	4	4
3) Freeloading	4	4.5
3) Freeloading	4	-2
3) Freeloading	5	-6
3) Freeloading	5	6
3) Freeloading	5	2.5
3) Freeloading	5	4
3) Freeloading	5	2.5
3) Freeloading	6	4.5
3) Freeloading	7	-3.5
3) Freeloading	7	4.5
3) Freeloading	7	1
3) Freeloading	7	1
3) Freeloading	9	-2
3) Freeloading	9	-2
3) Freeloading	9	-2
3) Freeloading	9	-2
3) Freeloading	9	-2
3) Freeloading	10	-2
3) Freeloading	13	-0.5
3) Freeloading	15	-2
4) Monopoly	1	5
4) Monopoly	1	3
4) Monopoly	1	5
4) Monopoly	1	5
4) Monopoly	1	5
4) Monopoly	1	5
4) Monopoly	1	3
4) Monopoly	1	6
4) Monopoly	1	3
4) Monopoly	1	3
4) Monopoly	1	3
4) Monopoly	1	6
4) Monopoly	1	6
4) Monopoly	1	6
4) Monopoly	1	-6
4) Monopoly	1	-6
4) Monopoly	1	3
4) Monopoly	1	3
4) Monopoly	1	3
4) Monopoly	1	3
4) Monopoly	1	5
4) Monopoly	2	5
4) Monopoly	2	-6
4) Monopoly	2	3
4) Monopoly	2	3
4) Monopoly	2	3
4) Monopoly	2	3
4) Monopoly	2	3
4) Monopoly	2	5
4) Monopoly	2	2
4) Monopoly	2	5
4) Monopoly	2	5
4) Monopoly	2	3
4) Monopoly	2	-2
4) Monopoly	2	5
4) Monopoly	2	2
4) Monopoly	2	5
4) Monopoly	3	6
4) Monopoly	3	-6
4) Monopoly	3	5
4) Monopoly	3	6
4) Monopoly	3	-6
4) Monopoly	3	3
4) Monopoly	3	-6
4) Monopoly	3	6
4) Monopoly	3	6
4) Monopoly	3	-6
4) Monopoly	3	-6
4) Monopoly	3	-6
4) Monopoly	3	-6
4) Monopoly	3	-6
4) Monopoly	3	-6
4) Monopoly	3	6
4) Monopoly	3	5.5
4) Monopoly	3	6
4) Monopoly	3	6
4) Monopoly	3	5.5
4) Monopoly	3	6
4) Monopoly	3	3
4) Monopoly	3	3
4) Monopoly	4	4
4) Monopoly	4	3
4) Monopoly	4	3
4) Monopoly	4	3
4) Monopoly	4	3
4) Monopoly	4	3
4) Monopoly	4	3
4) Monopoly	4	3
4) Monopoly	4	5
4) Monopoly	4	5
4) Monopoly	4	5
4) Monopoly	4	5
4) Monopoly	4	3
4) Monopoly	4	3
4) Monopoly	4	3
4) Monopoly	4	3
4) Monopoly	4	3
4) Monopoly	4	6
4) Monopoly	4	3
4) Monopoly	4	5.5
4) Monopoly	5	6
4) Monopoly	5	6
4) Monopoly	5	5
4) Monopoly	5	3
4) Monopoly	5	3
4) Monopoly	5	1
4) Monopoly	5	3
4) Monopoly	5	1
4) Monopoly	5	6
4) Monopoly	5	-6
4) Monopoly	5	3
4) Monopoly	5	6
4) Monopoly	5	5.5
4) Monopoly	5	3
4) Monopoly	6	5
4) Monopoly	6	3
4) Monopoly	6	3
4) Monopoly	6	6
4) Monopoly	6	6
4) Monopoly	6	5
4) Monopoly	6	5
4) Monopoly	6	3
4) Monopoly	6	3
4) Monopoly	6	3
4) Monopoly	6	3
4) Monopoly	6	3
4) Monopoly	6	3
4) Monopoly	6	3
4) Monopoly	6	3
4) Monopoly	6	3
4) Monopoly	6	3
4) Monopoly	7	3
4) Monopoly	7	3
4) Monopoly	7	5.5
4) Monopoly	7	3
4) Monopoly	7	6
4) Monopoly	7	6
4) Monopoly	7	6
4) Monopoly	7	-6
4) Monopoly	7	-6
4) Monopoly	8	3
4) Monopoly	8	3
4) Monopoly	8	3.7
4) Monopoly	8	3
4) Monopoly	8	-1
4) Monopoly	8	3
4) Monopoly	8	3
4) Monopoly	8	4.5
4) Monopoly	8	3
4) Monopoly	8	4
4) Monopoly	8	3
4) Monopoly	8	3
4) Monopoly	8	3
4) Monopoly	8	3.7
4) Monopoly	8	6
4) Monopoly	8	5
4) Monopoly	8	5
4) Monopoly	8	5
4) Monopoly	9	5
4) Monopoly	9	6
4) Monopoly	9	3
4) Monopoly	9	2.5
4) Monopoly	9	3.3
4) Monopoly	9	4
4) Monopoly	9	3
4) Monopoly	9	3
4) Monopoly	9	5
4) Monopoly	9	-3
4) Monopoly	9	3.7
4) Monopoly	10	3
4) Monopoly	10	5.5
4) Monopoly	10	3
4) Monopoly	10	4
4) Monopoly	10	6
4) Monopoly	10	6
4) Monopoly	10	3
4) Monopoly	10	3
4) Monopoly	11	3
4) Monopoly	11	6
4) Monopoly	11	6
4) Monopoly	11	3
4) Monopoly	11	6
4) Monopoly	11	3
4) Monopoly	11	6
4) Monopoly	11	6
4) Monopoly	11	3
4) Monopoly	12	6
4) Monopoly	12	6
4) Monopoly	12	6
4) Monopoly	13	-6
4) Monopoly	13	6
4) Monopoly	13	6
4) Monopoly	13	6
4) Monopoly	13	6
4) Monopoly	13	6
4) Monopoly	13	6
4) Monopoly	13	3
4) Monopoly	13	6
4) Monopoly	13	6
4) Monopoly	13	6
4) Monopoly	13	6
4) Monopoly	13	6
4) Monopoly	13	6
4) Monopoly	13	6
4) Monopoly	13	6
4) Monopoly	13	6
4) Monopoly	13	6
4) Monopoly	13	6
4) Monopoly	13	3
4) Monopoly	14	5
4) Monopoly	14	5
4) Monopoly	14	5
4) Monopoly	14	1
4) Monopoly	14	4
4) Monopoly	14	3.5
4) Monopoly	14	3
4) Monopoly	14	3
4) Monopoly	14	5
4) Monopoly	14	5
4) Monopoly	14	5
4) Monopoly	15	3
4) Monopoly	15	6
4) Monopoly	15	6
4) Monopoly	15	6
4) Monopoly	15	6
4) Monopoly	15	5
4) Monopoly	15	6
4) Monopoly	15	3
4) Monopoly	15	3
4) Monopoly	17	5
4) Monopoly	17	3
4) Monopoly	17	6
4) Monopoly	17	6
4) Monopoly	17	6
4) Monopoly	17	6
5) Fight	1	6
5) Fight	1	3
5) Fight	1	-6
5) Fight	1	6
5) Fight	1	6
5) Fight	1	-6
5) Fight	3	-1
5) Fight	3	6
5) Fight	3	6
5) Fight	3	1
5) Fight	3	6
5) Fight	3	6
5) Fight	3	6
5) Fight	3	6
5) Fight	3	6
5) Fight	3	3.5
5) Fight	3	6
5) Fight	4	6
5) Fight	4	6
5) Fight	4	6
5) Fight	4	6
5) Fight	4	6
5) Fight	4	6
5) Fight	4	-1
5) Fight	4	6
5) Fight	4	5
5) Fight	4	6
5) Fight	4	6
5) Fight	4	6
5) Fight	4	6
5) Fight	4	6
5) Fight	4	6
5) Fight	4	6
5) Fight	4	6
5) Fight	4	6
5) Fight	4	6
5) Fight	5	6
5) Fight	5	6
5) Fight	5	6
5) Fight	5	6
5) Fight	5	6
5) Fight	5	6
5) Fight	5	6
5) Fight	5	6
5) Fight	5	6
5) Fight	5	6
5) Fight	5	6
5) Fight	5	6
5) Fight	5	6
5) Fight	5	6
5) Fight	5	6
5) Fight	5	6
5) Fight	6	6
5) Fight	6	6
5) Fight	6	6
5) Fight	6	6
5) Fight	6	6
5) Fight	6	6
5) Fight	6	6
5) Fight	6	6
5) Fight	7	6
5) Fight	7	6
5) Fight	7	-6
5) Fight	7	6
5) Fight	7	6
5) Fight	7	6
5) Fight	7	6
5) Fight	7	6
5) Fight	7	6
5) Fight	7	6
5) Fight	7	-6
5) Fight	7	6
5) Fight	7	6
5) Fight	7	6
5) Fight	7	6
5) Fight	7	6
5) Fight	7	6
5) Fight	7	6
5) Fight	7	-1
5) Fight	7	6
5) Fight	7	-3
5) Fight	8	6
5) Fight	8	6
5) Fight	8	-1
5) Fight	8	-1
5) Fight	8	-1
5) Fight	8	-1
5) Fight	8	6
5) Fight	8	-1
5) Fight	9	-1
5) Fight	9	-1
5) Fight	9	-1
5) Fight	9	-1
5) Fight	10	6
5) Fight	10	6
5) Fight	10	6
5) Fight	10	6
5) Fight	10	6
5) Fight	10	6
5) Fight	10	6
5) Fight	10	6
5) Fight	11	6
5) Fight	11	6
5) Fight	11	6
5) Fight	11	6
5) Fight	11	6
5) Fight	11	6
5) Fight	11	6
5) Fight	12	6
5) Fight	12	6
5) Fight	12	6
5) Fight	12	6
5) Fight	12	6
5) Fight	12	6
5) Fight	12	-1
5) Fight	12	6
5) Fight	13	6
5) Fight	13	6
5) Fight	13	6
5) Fight	13	6
5) Fight	13	6
5) Fight	13	6
5) Fight	14	-1
5) Fight	14	5
5) Fight	14	5
5) Fight	15	6
5) Fight	15	6
5) Fight	15	6
5) Fight	15	6
5) Fight	15	6
5) Fight	17	6
5) Fight	17	6
5) Fight	17	6
5) Fight	17	6
5) Fight	17	5
5) Fight	17	6
5) Fight	17	6
5) Fight	17	6

## Sheet: S1DFig Affiliation one-tray
Type	SessionNo	Affiliation
1) Approach	1	39
1) Approach	1	106
1) Approach	1	106
1) Approach	1	106
1) Approach	1	106
1) Approach	1	106
1) Approach	1	30
1) Approach	1	30
1) Approach	1	39
1) Approach	1	106
1) Approach	1	50
1) Approach	1	124
1) Approach	1	39
1) Approach	1	68
1) Approach	1	30
1) Approach	1	106
1) Approach	1	50
1) Approach	2	50
1) Approach	2	124
1) Approach	2	30
1) Approach	2	57
1) Approach	2	106
1) Approach	2	50
1) Approach	2	106
1) Approach	2	50
1) Approach	2	90.5
1) Approach	2	53.5
1) Approach	2	53.5
1) Approach	2	106
1) Approach	2	53.5
1) Approach	2	106
1) Approach	2	53.5
1) Approach	2	106
1) Approach	3	68
1) Approach	3	106
1) Approach	3	124
1) Approach	3	30
1) Approach	3	124
1) Approach	3	68
1) Approach	3	68
1) Approach	3	50
1) Approach	3	59
1) Approach	3	68
1) Approach	3	124
1) Approach	3	106
1) Approach	4	57
1) Approach	4	57
1) Approach	4	124
1) Approach	4	50
1) Approach	4	124
1) Approach	4	57
1) Approach	4	39
1) Approach	4	106
1) Approach	4	44
1) Approach	4	90.5
1) Approach	4	106
1) Approach	4	53.5
1) Approach	4	53.5
1) Approach	4	106
1) Approach	4	57
1) Approach	4	81.5
1) Approach	4	50
1) Approach	4	82.5
1) Approach	4	106
1) Approach	4	44
1) Approach	4	39
1) Approach	4	81.5
1) Approach	4	68
1) Approach	4	48
1) Approach	4	39
1) Approach	4	59
1) Approach	5	106
1) Approach	5	106
1) Approach	5	53.5
1) Approach	5	45.5
1) Approach	5	28
1) Approach	5	30
1) Approach	5	37.25
1) Approach	5	106
1) Approach	5	59
1) Approach	5	124
1) Approach	5	28
1) Approach	5	30
1) Approach	5	39
1) Approach	5	68
1) Approach	5	106
1) Approach	6	106
1) Approach	6	82.5
1) Approach	6	30
1) Approach	7	30
1) Approach	7	30
1) Approach	7	124
1) Approach	7	39
1) Approach	7	106
1) Approach	7	39
1) Approach	7	106
1) Approach	7	50
1) Approach	7	50
1) Approach	7	45.5
1) Approach	7	50
1) Approach	7	41
1) Approach	7	49
1) Approach	7	76
1) Approach	7	39
1) Approach	7	106
1) Approach	8	50
1) Approach	8	124
1) Approach	8	39
1) Approach	8	68
1) Approach	8	30
1) Approach	8	45.5
1) Approach	8	45.5
1) Approach	8	45.5
1) Approach	8	45.5
1) Approach	8	124
1) Approach	8	50
1) Approach	8	106
1) Approach	8	30
1) Approach	8	50
1) Approach	8	28
1) Approach	8	96
1) Approach	8	33.5
1) Approach	8	49
1) Approach	8	39
1) Approach	8	39
1) Approach	8	57
1) Approach	8	124
1) Approach	8	59
1) Approach	8	41
1) Approach	8	126
1) Approach	9	106
1) Approach	9	81.5
1) Approach	9	57
1) Approach	9	50
1) Approach	9	50
1) Approach	9	50
1) Approach	9	41
1) Approach	9	106
1) Approach	9	57
1) Approach	9	49
1) Approach	9	41.25
1) Approach	9	90.5
1) Approach	9	55
1) Approach	9	34
1) Approach	9	57
1) Approach	10	87
1) Approach	10	124
1) Approach	10	90.5
1) Approach	10	50
1) Approach	10	50
1) Approach	10	59
1) Approach	10	41
1) Approach	10	30
1) Approach	10	50
1) Approach	11	57
1) Approach	11	53.5
1) Approach	11	30
1) Approach	11	39
1) Approach	11	68
1) Approach	11	57
1) Approach	11	124
1) Approach	11	30
1) Approach	11	76
1) Approach	11	30
1) Approach	11	50
1) Approach	11	89
1) Approach	11	30
1) Approach	11	30
1) Approach	11	124
1) Approach	12	39
1) Approach	12	39
1) Approach	12	124
1) Approach	12	50
1) Approach	12	87
1) Approach	12	76
1) Approach	12	36.5
1) Approach	12	30
1) Approach	12	57
1) Approach	13	39
1) Approach	13	57
1) Approach	13	30
1) Approach	13	57
1) Approach	13	82.5
1) Approach	13	30
1) Approach	14	39
1) Approach	14	59
1) Approach	14	39
1) Approach	14	50
1) Approach	14	53.5
1) Approach	14	126
1) Approach	14	65
1) Approach	14	106.5
1) Approach	14	57.5
1) Approach	14	126
1) Approach	14	61
1) Approach	14	50
1) Approach	14	50
1) Approach	15	39
1) Approach	15	34
1) Approach	15	30
1) Approach	17	57
1) Approach	17	30
2) Rope pulling	1	124
2) Rope pulling	1	39
2) Rope pulling	2	39
2) Rope pulling	2	39
2) Rope pulling	3	124
2) Rope pulling	3	39
2) Rope pulling	3	39
2) Rope pulling	3	39
2) Rope pulling	3	39
2) Rope pulling	3	39
2) Rope pulling	4	39
2) Rope pulling	4	106
2) Rope pulling	4	39
2) Rope pulling	4	39
2) Rope pulling	4	39
2) Rope pulling	4	124
2) Rope pulling	5	39
2) Rope pulling	5	39
2) Rope pulling	5	124
2) Rope pulling	5	39
2) Rope pulling	5	39
2) Rope pulling	7	39
2) Rope pulling	7	39
2) Rope pulling	7	39
2) Rope pulling	8	106
2) Rope pulling	8	39
2) Rope pulling	9	106
2) Rope pulling	9	39
2) Rope pulling	9	39
2) Rope pulling	9	39
2) Rope pulling	10	39
2) Rope pulling	10	124
2) Rope pulling	12	39
2) Rope pulling	15	124
2) Rope pulling	17	124
3) Freeloading	2	53.5
3) Freeloading	2	53.5
3) Freeloading	3	53.5
3) Freeloading	3	39
3) Freeloading	3	48
3) Freeloading	3	39
3) Freeloading	3	53.5
3) Freeloading	3	48
3) Freeloading	3	39
3) Freeloading	4	77
3) Freeloading	4	34.5
3) Freeloading	4	48
3) Freeloading	4	81.5
3) Freeloading	4	53.5
3) Freeloading	4	87
3) Freeloading	4	48
3) Freeloading	5	124
3) Freeloading	5	124
3) Freeloading	5	45.5
3) Freeloading	5	82.5
3) Freeloading	5	45.5
3) Freeloading	6	87
3) Freeloading	7	81.5
3) Freeloading	7	87
3) Freeloading	7	39
3) Freeloading	7	39
3) Freeloading	9	48
3) Freeloading	9	48
3) Freeloading	9	48
3) Freeloading	9	48
3) Freeloading	9	48
3) Freeloading	10	48
3) Freeloading	13	72.5
3) Freeloading	15	48
4) Monopoly	1	57
4) Monopoly	1	50
4) Monopoly	1	57
4) Monopoly	1	57
4) Monopoly	1	57
4) Monopoly	1	57
4) Monopoly	1	50
4) Monopoly	1	124
4) Monopoly	1	50
4) Monopoly	1	50
4) Monopoly	1	50
4) Monopoly	1	124
4) Monopoly	1	124
4) Monopoly	1	124
4) Monopoly	1	124
4) Monopoly	1	124
4) Monopoly	1	50
4) Monopoly	1	50
4) Monopoly	1	50
4) Monopoly	1	50
4) Monopoly	1	57
4) Monopoly	2	57
4) Monopoly	2	124
4) Monopoly	2	50
4) Monopoly	2	50
4) Monopoly	2	50
4) Monopoly	2	50
4) Monopoly	2	50
4) Monopoly	2	57
4) Monopoly	2	106
4) Monopoly	2	57
4) Monopoly	2	57
4) Monopoly	2	50
4) Monopoly	2	106
4) Monopoly	2	57
4) Monopoly	2	106
4) Monopoly	2	57
4) Monopoly	3	124
4) Monopoly	3	124
4) Monopoly	3	57
4) Monopoly	3	124
4) Monopoly	3	124
4) Monopoly	3	50
4) Monopoly	3	124
4) Monopoly	3	124
4) Monopoly	3	124
4) Monopoly	3	124
4) Monopoly	3	124
4) Monopoly	3	124
4) Monopoly	3	124
4) Monopoly	3	124
4) Monopoly	3	124
4) Monopoly	3	124
4) Monopoly	3	90.5
4) Monopoly	3	124
4) Monopoly	3	124
4) Monopoly	3	90.5
4) Monopoly	3	124
4) Monopoly	3	50
4) Monopoly	3	50
4) Monopoly	4	53.5
4) Monopoly	4	50
4) Monopoly	4	50
4) Monopoly	4	50
4) Monopoly	4	50
4) Monopoly	4	50
4) Monopoly	4	50
4) Monopoly	4	50
4) Monopoly	4	57
4) Monopoly	4	57
4) Monopoly	4	57
4) Monopoly	4	57
4) Monopoly	4	50
4) Monopoly	4	50
4) Monopoly	4	50
4) Monopoly	4	50
4) Monopoly	4	50
4) Monopoly	4	124
4) Monopoly	4	50
4) Monopoly	4	90.5
4) Monopoly	5	124
4) Monopoly	5	124
4) Monopoly	5	57
4) Monopoly	5	50
4) Monopoly	5	50
4) Monopoly	5	50
4) Monopoly	5	50
4) Monopoly	5	50
4) Monopoly	5	124
4) Monopoly	5	124
4) Monopoly	5	50
4) Monopoly	5	124
4) Monopoly	5	90.5
4) Monopoly	5	50
4) Monopoly	6	57
4) Monopoly	6	50
4) Monopoly	6	50
4) Monopoly	6	124
4) Monopoly	6	124
4) Monopoly	6	57
4) Monopoly	6	57
4) Monopoly	6	50
4) Monopoly	6	50
4) Monopoly	6	50
4) Monopoly	6	50
4) Monopoly	6	50
4) Monopoly	6	50
4) Monopoly	6	50
4) Monopoly	6	50
4) Monopoly	6	50
4) Monopoly	6	50
4) Monopoly	7	50
4) Monopoly	7	50
4) Monopoly	7	90.5
4) Monopoly	7	50
4) Monopoly	7	124
4) Monopoly	7	124
4) Monopoly	7	124
4) Monopoly	7	124
4) Monopoly	7	124
4) Monopoly	8	50
4) Monopoly	8	50
4) Monopoly	8	77
4) Monopoly	8	50
4) Monopoly	8	50
4) Monopoly	8	50
4) Monopoly	8	50
4) Monopoly	8	87
4) Monopoly	8	50
4) Monopoly	8	53.5
4) Monopoly	8	50
4) Monopoly	8	50
4) Monopoly	8	50
4) Monopoly	8	90.5
4) Monopoly	8	124
4) Monopoly	8	57
4) Monopoly	8	57
4) Monopoly	8	57
4) Monopoly	9	57
4) Monopoly	9	124
4) Monopoly	9	50
4) Monopoly	9	45.5
4) Monopoly	9	49.3
4) Monopoly	9	53.5
4) Monopoly	9	50
4) Monopoly	9	50
4) Monopoly	9	57
4) Monopoly	9	59
4) Monopoly	9	90.5
4) Monopoly	10	124
4) Monopoly	10	90.5
4) Monopoly	10	50
4) Monopoly	10	82.5
4) Monopoly	10	124
4) Monopoly	10	124
4) Monopoly	10	30
4) Monopoly	10	50
4) Monopoly	11	50
4) Monopoly	11	124
4) Monopoly	11	124
4) Monopoly	11	50
4) Monopoly	11	124
4) Monopoly	11	50
4) Monopoly	11	124
4) Monopoly	11	124
4) Monopoly	11	50
4) Monopoly	12	124
4) Monopoly	12	124
4) Monopoly	12	124
4) Monopoly	13	124
4) Monopoly	13	124
4) Monopoly	13	124
4) Monopoly	13	124
4) Monopoly	13	124
4) Monopoly	13	124
4) Monopoly	13	124
4) Monopoly	13	50
4) Monopoly	13	124
4) Monopoly	13	124
4) Monopoly	13	124
4) Monopoly	13	124
4) Monopoly	13	124
4) Monopoly	13	124
4) Monopoly	13	124
4) Monopoly	13	124
4) Monopoly	13	124
4) Monopoly	13	124
4) Monopoly	13	124
4) Monopoly	13	50
4) Monopoly	14	57
4) Monopoly	14	57
4) Monopoly	14	57
4) Monopoly	14	121
4) Monopoly	14	65
4) Monopoly	14	57.5
4) Monopoly	14	50
4) Monopoly	14	50
4) Monopoly	14	57
4) Monopoly	14	57
4) Monopoly	14	57
4) Monopoly	15	50
4) Monopoly	15	124
4) Monopoly	15	124
4) Monopoly	15	124
4) Monopoly	15	124
4) Monopoly	15	57
4) Monopoly	15	124
4) Monopoly	15	50
4) Monopoly	15	50
4) Monopoly	17	57
4) Monopoly	17	87
4) Monopoly	17	124
4) Monopoly	17	124
4) Monopoly	17	124
4) Monopoly	17	124
5) Fight	1	124
5) Fight	1	50
5) Fight	1	124
5) Fight	1	124
5) Fight	1	124
5) Fight	1	124
5) Fight	3	39
5) Fight	3	124
5) Fight	3	124
5) Fight	3	39
5) Fight	3	124
5) Fight	3	124
5) Fight	3	124
5) Fight	3	124
5) Fight	3	124
5) Fight	3	81.5
5) Fight	3	124
5) Fight	4	124
5) Fight	4	124
5) Fight	4	124
5) Fight	4	124
5) Fight	4	124
5) Fight	4	124
5) Fight	4	39
5) Fight	4	124
5) Fight	4	57
5) Fight	4	124
5) Fight	4	124
5) Fight	4	124
5) Fight	4	124
5) Fight	4	124
5) Fight	4	124
5) Fight	4	124
5) Fight	4	124
5) Fight	4	124
5) Fight	4	124
5) Fight	5	124
5) Fight	5	124
5) Fight	5	124
5) Fight	5	124
5) Fight	5	124
5) Fight	5	124
5) Fight	5	124
5) Fight	5	124
5) Fight	5	124
5) Fight	5	124
5) Fight	5	124
5) Fight	5	124
5) Fight	5	124
5) Fight	5	124
5) Fight	5	124
5) Fight	5	124
5) Fight	6	124
5) Fight	6	124
5) Fight	6	124
5) Fight	6	124
5) Fight	6	124
5) Fight	6	124
5) Fight	6	124
5) Fight	6	124
5) Fight	7	124
5) Fight	7	124
5) Fight	7	124
5) Fight	7	124
5) Fight	7	124
5) Fight	7	124
5) Fight	7	124
5) Fight	7	124
5) Fight	7	124
5) Fight	7	124
5) Fight	7	124
5) Fight	7	124
5) Fight	7	124
5) Fight	7	124
5) Fight	7	124
5) Fight	7	124
5) Fight	7	124
5) Fight	7	124
5) Fight	7	39
5) Fight	7	124
5) Fight	7	30
5) Fight	8	124
5) Fight	8	124
5) Fight	8	39
5) Fight	8	39
5) Fight	8	39
5) Fight	8	39
5) Fight	8	124
5) Fight	8	39
5) Fight	9	39
5) Fight	9	39
5) Fight	9	39
5) Fight	9	39
5) Fight	10	124
5) Fight	10	124
5) Fight	10	124
5) Fight	10	124
5) Fight	10	124
5) Fight	10	124
5) Fight	10	124
5) Fight	10	124
5) Fight	11	124
5) Fight	11	124
5) Fight	11	124
5) Fight	11	124
5) Fight	11	124
5) Fight	11	124
5) Fight	11	124
5) Fight	12	124
5) Fight	12	124
5) Fight	12	124
5) Fight	12	124
5) Fight	12	124
5) Fight	12	124
5) Fight	12	39
5) Fight	12	124
5) Fight	13	124
5) Fight	13	124
5) Fight	13	124
5) Fight	13	124
5) Fight	13	124
5) Fight	13	124
5) Fight	14	39
5) Fight	14	57
5) Fight	14	76
5) Fight	15	124
5) Fight	15	124
5) Fight	15	124
5) Fight	15	124
5) Fight	15	124
5) Fight	17	124
5) Fight	17	124
5) Fight	17	124
5) Fight	17	124
5) Fight	17	76
5) Fight	17	124
5) Fight	17	124
5) Fight	17	124
