# Supplementary material for: Cooperating elephants mitigate competition until the stakes get too high
Source: PLoS Biol. 2021 Sep 28;19(9):e3001391. doi: 10.1371/journal.pbio.3001391 (PMC8478180; doi:10.1371/journal.pbio.3001391)
Supplement: S3 Data — This Excel document presents the raw data used to calculate interrater reliability. (XLSX) [file pbio.3001391.s015.xlsx]

## Sheet: Cooperation_InterRater
Setting	Obj_ID	SessionNo	TrialNo	TrialResult_Rater1	TrialResult_Rater2
TwoTrays	220	3	1	F	F
TwoTrays	221	3	2	F	F
TwoTrays	222	3	3	F	F
TwoTrays	223	3	4	F	F
TwoTrays	224	3	5	F	F
TwoTrays	225	3	6	S	S
TwoTrays	226	3	7	F	F
TwoTrays	227	3	8	F	F
TwoTrays	228	3	9	F	F
TwoTrays	229	3	10	F	F
TwoTrays	230	3	11	F	F
TwoTrays	231	3	12	F	F
TwoTrays	232	3	13	F	F
TwoTrays	233	3	14	F	F
TwoTrays	234	3	15	F	F
TwoTrays	235	3	16	F	F
TwoTrays	236	3	17	F	F
TwoTrays	237	3	18	F	F
TwoTrays	238	3	19	F	F
TwoTrays	239	3	20	S	S
TwoTrays	240	3	21	F	F
TwoTrays	241	3	22	F	F
TwoTrays	242	3	23	F	F
TwoTrays	243	3	24	S	S
TwoTrays	477	10	1	S	S
TwoTrays	478	10	2	F	F
TwoTrays	479	10	3	S	S
TwoTrays	480	10	4	S	S
TwoTrays	481	10	5	S	S
TwoTrays	482	10	6	S	S
TwoTrays	483	10	7	S	S
TwoTrays	484	10	8	S	S
TwoTrays	485	10	9	S	S
TwoTrays	486	10	10	S	S
TwoTrays	487	10	11	S	S
TwoTrays	488	10	12	S	S
TwoTrays	489	10	13	S	S
TwoTrays	490	10	14	S	S
TwoTrays	491	10	15	F	F
TwoTrays	492	10	16	S	S
TwoTrays	493	10	17	F	F
TwoTrays	494	10	18	S	S
TwoTrays	495	10	19	F	F
TwoTrays	496	10	20	S	S
TwoTrays	497	10	21	S	S
TwoTrays	498	10	22	S	S
TwoTrays	499	10	23	S	S
TwoTrays	500	10	24	S	S
TwoTrays	501	10	25	F	F
TwoTrays	502	10	26	F	F
TwoTrays	503	10	27	F	F
TwoTrays	504	10	28	F	F
TwoTrays	505	10	29	F	F
TwoTrays	506	10	30	F	F
TwoTrays	507	10	31	F	F
TwoTrays	508	10	32	F	F
TwoTrays	509	10	33	F	F
TwoTrays	510	10	34	F	F
TwoTrays	511	10	35	F	F
TwoTrays	512	10	36	F	F
TwoTrays	513	10	37	F	F
TwoTrays	514	10	38	F	F
TwoTrays	515	10	39	S	S
TwoTrays	516	10	40	S	S
TwoTrays	517	10	41	S	S
TwoTrays	551	12	1	F	F
TwoTrays	552	12	2	S	S
TwoTrays	553	12	3	S	S
TwoTrays	554	12	4	F	F
TwoTrays	555	12	5	S	S
TwoTrays	556	12	6	S	S
TwoTrays	557	12	7	S	S
TwoTrays	558	12	8	S	S
TwoTrays	559	12	9	S	S
TwoTrays	560	12	10	F	F
TwoTrays	561	12	11	F	F
TwoTrays	562	12	12	S	S
TwoTrays	563	12	13	S	S
TwoTrays	564	12	14	S	S
TwoTrays	565	12	15	F	F
TwoTrays	566	12	16	S	S
TwoTrays	567	12	17	S	S
TwoTrays	568	12	18	S	S
TwoTrays	569	12	19	S	S
TwoTrays	570	12	20	S	S
TwoTrays	571	12	21	F	F
TwoTrays	572	12	22	S	S
TwoTrays	573	12	23	S	S
TwoTrays	574	12	24	S	S
TwoTrays	575	12	25	S	S
TwoTrays	576	12	26	F	F
TwoTrays	577	12	27	S	S
TwoTrays	578	12	28	S	S
TwoTrays	579	12	29	S	S
TwoTrays	580	12	30	S	S
TwoTrays	581	12	31	S	S
TwoTrays	582	12	32	S	S
TwoTrays	583	12	33	S	S
TwoTrays	584	12	34	S	S
TwoTrays	585	12	35	S	S
TwoTrays	586	12	36	S	S
TwoTrays	587	12	37	S	S
TwoTrays	588	12	38	S	S
TwoTrays	589	12	39	S	S
TwoTrays	590	12	40	S	S
TwoTrays	591	12	41	S	S
TwoTrays	592	12	42	S	S
TwoTrays	788	18	1	S	S
TwoTrays	789	18	2	S	S
TwoTrays	790	18	3	F	F
TwoTrays	791	18	4	S	S
TwoTrays	792	18	5	F	F
TwoTrays	793	18	6	F	F
TwoTrays	794	18	7	F	F
TwoTrays	795	18	8	F	F
TwoTrays	796	18	9	F	F
TwoTrays	797	18	10	F	F
TwoTrays	798	18	11	F	F
TwoTrays	799	18	12	F	F
TwoTrays	800	18	13	S	S
TwoTrays	801	18	14	S	S
TwoTrays	802	18	15	S	S
TwoTrays	803	18	16	S	S
TwoTrays	804	18	17	S	S
TwoTrays	805	18	18	S	S
TwoTrays	806	18	19	F	F
TwoTrays	807	18	20	S	S
TwoTrays	808	18	21	S	S
TwoTrays	809	18	22	S	S
TwoTrays	810	18	23	S	S
TwoTrays	811	18	24	S	S
TwoTrays	812	18	25	S	S
TwoTrays	813	18	26	S	S
TwoTrays	814	18	27	S	S
TwoTrays	815	18	28	S	S
TwoTrays	816	18	29	S	S
TwoTrays	817	18	30	S	S
TwoTrays	818	18	31	S	S
TwoTrays	819	18	32	S	S
TwoTrays	820	18	33	S	S
TwoTrays	821	18	34	S	S
TwoTrays	822	18	35	S	S
TwoTrays	823	18	36	F	F
TwoTrays	824	18	37	S	S
TwoTrays	825	18	38	S	S
TwoTrays	826	18	39	S	S
TwoTrays	827	18	40	S	S
TwoTrays	828	18	41	S	S
TwoTrays	1076	25	1	S	S
TwoTrays	1077	25	2	F	F
TwoTrays	1078	25	3	S	S
TwoTrays	1079	25	4	S	S
TwoTrays	1080	25	5	F	F
TwoTrays	1081	25	6	S	S
TwoTrays	1082	25	7	S	S
TwoTrays	1083	25	8	S	S
TwoTrays	1084	25	9	S	S
TwoTrays	1085	25	10	S	S
TwoTrays	1086	25	11	S	S
TwoTrays	1087	25	12	S	S
TwoTrays	1088	25	13	S	S
TwoTrays	1089	25	14	S	S
TwoTrays	1090	25	15	F	F
TwoTrays	1091	25	16	S	S
TwoTrays	1092	25	17	S	S
TwoTrays	1093	25	18	S	S
TwoTrays	1094	25	19	S	S
TwoTrays	1095	25	20	S	S
TwoTrays	1096	25	21	S	S
TwoTrays	1097	25	22	S	S
TwoTrays	1098	25	23	S	S
TwoTrays	1099	25	24	S	S
TwoTrays	1100	25	25	S	S
TwoTrays	1101	25	26	S	S
TwoTrays	1102	25	27	S	S
TwoTrays	1103	25	28	S	S
TwoTrays	1104	25	29	S	S
TwoTrays	1105	25	30	S	S
TwoTrays	1106	25	31	S	S
TwoTrays	1107	25	32	S	S
TwoTrays	1108	25	33	S	S
TwoTrays	1109	25	34	S	S
TwoTrays	1110	25	35	S	S
TwoTrays	1111	25	36	F	F
TwoTrays	1112	25	37	F	F
TwoTrays	1113	25	38	S	S
TwoTrays	1114	25	39	S	S
TwoTrays	1115	25	40	S	S
TwoTrays	1116	25	41	S	S
TwoTrays	1456	34	1	S	S
TwoTrays	1457	34	2	F	F
TwoTrays	1458	34	3	S	S
TwoTrays	1459	34	4	S	S
TwoTrays	1460	34	5	F	F
TwoTrays	1461	34	6	F	F
TwoTrays	1462	34	7	S	S
TwoTrays	1463	34	8	S	S
TwoTrays	1464	34	9	S	S
TwoTrays	1465	34	10	S	S
TwoTrays	1466	34	11	S	S
TwoTrays	1467	34	12	S	S
TwoTrays	1468	34	13	F	F
TwoTrays	1469	34	14	S	S
TwoTrays	1470	34	15	S	S
TwoTrays	1471	34	16	S	S
TwoTrays	1472	34	17	S	S
TwoTrays	1473	34	18	S	S
TwoTrays	1474	34	19	S	S
TwoTrays	1475	34	20	S	S
TwoTrays	1476	34	21	S	S
TwoTrays	1477	34	22	S	S
TwoTrays	1478	34	23	S	S
TwoTrays	1479	34	24	S	S
TwoTrays	1480	34	25	F	F
TwoTrays	1481	34	26	F	F
TwoTrays	1482	34	27	S	S
TwoTrays	1483	34	28	S	S
TwoTrays	1484	34	29	S	S
TwoTrays	1485	34	30	S	S
TwoTrays	1486	34	31	S	S
TwoTrays	1487	34	32	S	S
TwoTrays	1488	34	33	S	S
TwoTrays	1489	34	34	S	S
TwoTrays	1490	34	35	F	F
TwoTrays	1491	34	36	S	S
TwoTrays	1492	34	37	S	S
TwoTrays	1493	34	38	S	S
TwoTrays	1494	34	39	S	S
TwoTrays	1495	34	40	S	S
TwoTrays	1496	34	41	S	S
TwoTrays	1497	34	42	S	S
TwoTrays	1539	36	1	F	F
TwoTrays	1540	36	2	S	S
TwoTrays	1541	36	3	S	S
TwoTrays	1542	36	4	F	F
TwoTrays	1543	36	5	S	S
TwoTrays	1544	36	6	S	S
TwoTrays	1545	36	7	S	S
TwoTrays	1546	36	8	S	S
TwoTrays	1547	36	9	S	S
TwoTrays	1548	36	10	S	S
TwoTrays	1549	36	11	S	S
TwoTrays	1550	36	12	S	S
TwoTrays	1551	36	13	S	S
TwoTrays	1552	36	14	S	S
TwoTrays	1553	36	15	S	S
TwoTrays	1554	36	16	S	S
TwoTrays	1555	36	17	S	S
TwoTrays	1556	36	18	S	S
TwoTrays	1557	36	19	S	S
TwoTrays	1558	36	20	S	S
TwoTrays	1559	36	21	F	F
TwoTrays	1560	36	22	S	S
TwoTrays	1561	36	23	S	S
TwoTrays	1562	36	24	S	S
TwoTrays	1563	36	25	S	S
TwoTrays	1564	36	26	S	S
TwoTrays	1565	36	27	S	S
TwoTrays	1566	36	28	S	S
TwoTrays	1567	36	29	S	S
TwoTrays	1568	36	30	S	S
TwoTrays	1569	36	31	S	S
TwoTrays	1570	36	32	S	S
TwoTrays	1571	36	33	S	S
TwoTrays	1572	36	34	S	S
TwoTrays	1573	36	35	S	S
TwoTrays	1574	36	36	S	S
TwoTrays	1575	36	37	S	S
TwoTrays	1576	36	38	S	S
TwoTrays	1577	36	39	S	S
TwoTrays	1578	36	40	S	S
TwoTrays	1579	36	41	S	S
TwoTrays	1580	36	42	F	F
TwoTrays	1705	40	1	S	S
TwoTrays	1706	40	2	S	S
TwoTrays	1707	40	3	S	S
TwoTrays	1708	40	4	S	S
TwoTrays	1709	40	5	S	S
TwoTrays	1710	40	6	S	S
TwoTrays	1711	40	7	S	S
TwoTrays	1712	40	8	S	S
TwoTrays	1713	40	9	F	F
TwoTrays	1714	40	10	S	S
TwoTrays	1715	40	11	S	S
TwoTrays	1716	40	12	S	S
TwoTrays	1717	40	13	S	S
TwoTrays	1718	40	14	S	S
TwoTrays	1719	40	15	S	S
TwoTrays	1720	40	16	S	S
TwoTrays	1721	40	17	F	F
TwoTrays	1722	40	18	S	S
TwoTrays	1723	40	19	S	S
TwoTrays	1724	40	20	S	S
TwoTrays	1725	40	21	S	S
TwoTrays	1726	40	22	S	S
TwoTrays	1727	40	23	S	S
TwoTrays	1728	40	24	S	S
TwoTrays	1729	40	25	S	S
TwoTrays	1730	40	26	S	S
TwoTrays	1731	40	27	S	S
TwoTrays	1732	40	28	S	S
TwoTrays	1733	40	29	S	S
TwoTrays	1734	40	30	S	S
TwoTrays	1735	40	31	S	S
TwoTrays	1736	40	32	S	S
TwoTrays	1737	40	33	S	S
TwoTrays	1738	40	34	S	S
TwoTrays	1739	40	35	S	S
TwoTrays	1740	40	36	S	S
TwoTrays	1741	40	37	S	S
TwoTrays	1742	40	38	S	S
TwoTrays	1743	40	39	S	S
TwoTrays	1744	40	40	S	S
TwoTrays	1745	40	41	S	S
TwoTrays	1874	44	1	S	S
TwoTrays	1875	44	2	S	S
TwoTrays	1876	44	3	S	S
TwoTrays	1877	44	4	S	S
TwoTrays	1878	44	5	S	S
TwoTrays	1879	44	6	S	S
TwoTrays	1880	44	7	S	S
TwoTrays	1881	44	8	S	S
TwoTrays	1882	44	9	S	S
TwoTrays	1883	44	10	F	F
TwoTrays	1884	44	11	S	S
TwoTrays	1885	44	12	F	F
TwoTrays	1886	44	13	F	F
TwoTrays	1887	44	14	S	S
TwoTrays	1888	44	15	F	F
TwoTrays	1889	44	16	S	S
TwoTrays	1890	44	17	S	S
TwoTrays	1891	44	18	S	S
TwoTrays	1892	44	19	S	S
TwoTrays	1893	44	20	S	S
TwoTrays	1894	44	21	S	S
TwoTrays	1895	44	22	S	S
TwoTrays	1896	44	23	S	S
TwoTrays	1897	44	24	S	S
TwoTrays	1898	44	25	S	S
TwoTrays	1899	44	26	S	S
TwoTrays	1900	44	27	S	S
TwoTrays	1901	44	28	S	S
TwoTrays	1902	44	29	S	S
TwoTrays	1903	44	30	S	S
TwoTrays	1904	44	31	S	S
TwoTrays	1905	44	32	S	S
TwoTrays	1906	44	33	S	S
TwoTrays	1907	44	34	S	S
TwoTrays	1908	44	35	S	S
TwoTrays	1909	44	36	S	S
TwoTrays	1910	44	37	S	S
TwoTrays	1911	44	38	S	S
TwoTrays	1912	44	39	F	F
TwoTrays	1913	44	40	S	S
OneTray	108	4	1	F	F
OneTray	109	4	2	S	S
OneTray	110	4	3	S	S
OneTray	111	4	4	S	S
OneTray	112	4	5	F	F
OneTray	113	4	6	S	S
OneTray	114	4	7	S	S
OneTray	115	4	8	S	S
OneTray	116	4	9	S	S
OneTray	117	4	10	S	S
OneTray	118	4	11	S	S
OneTray	119	4	12	S	S
OneTray	120	4	13	S	S
OneTray	121	4	14	F	F
OneTray	122	4	15	F	F
OneTray	123	4	16	F	F
OneTray	124	4	17	F	F
OneTray	125	4	18	S	S
OneTray	126	4	19	S	S
OneTray	127	4	20	S	S
OneTray	128	4	21	S	S
OneTray	129	4	22	S	S
OneTray	130	4	23	S	S
OneTray	131	4	24	S	S
OneTray	132	4	25	S	S
OneTray	133	4	26	S	S
OneTray	134	4	27	S	S
OneTray	135	4	28	S	S
OneTray	136	4	29	S	S
OneTray	137	4	30	S	S
OneTray	138	4	31	S	S
OneTray	139	4	32	S	S
OneTray	140	4	33	S	S
OneTray	141	4	34	S	S
OneTray	142	4	35	F	F
OneTray	143	4	36	S	S
OneTray	144	4	37	F	F
OneTray	145	4	38	S	S
OneTray	146	4	39	S	S
OneTray	147	4	40	S	S
OneTray	148	5	1	S	S
OneTray	149	5	2	S	S
OneTray	150	5	3	S	S
OneTray	151	5	4	F	F
OneTray	152	5	5	S	S
OneTray	153	5	6	S	S
OneTray	154	5	7	F	F
OneTray	155	5	8	F	F
OneTray	156	5	9	S	S
OneTray	157	5	10	S	S
OneTray	158	5	11	F	F
OneTray	159	5	12	S	S
OneTray	160	5	13	S	S
OneTray	161	5	14	S	S
OneTray	162	5	15	S	S
OneTray	163	5	16	S	S
OneTray	164	5	17	F	F
OneTray	165	5	18	S	S
OneTray	166	5	19	F	F
OneTray	167	5	20	S	S
OneTray	168	5	21	F	S
OneTray	169	5	22	F	F
OneTray	170	5	23	S	S
OneTray	171	5	24	S	S
OneTray	172	5	25	S	S
OneTray	173	5	26	S	S
OneTray	174	5	27	S	S
OneTray	175	5	28	S	S
OneTray	176	5	29	F	F
OneTray	177	5	30	F	F
OneTray	178	5	31	S	S
OneTray	179	5	32	S	S
OneTray	180	5	33	S	S
OneTray	181	5	34	S	S
OneTray	182	5	35	S	S
OneTray	183	5	36	S	S
OneTray	184	5	37	S	S
OneTray	185	5	38	F	F
OneTray	399	12	1	S	S
OneTray	400	12	2	S	S
OneTray	401	12	3	S	S
OneTray	402	12	4	S	S
OneTray	403	12	5	S	S
OneTray	404	12	6	S	S
OneTray	405	12	7	S	S
OneTray	406	12	8	S	S
OneTray	407	12	9	S	S
OneTray	408	12	10	S	S
OneTray	409	12	11	S	S
OneTray	410	12	12	S	S
OneTray	411	12	13	F	F
OneTray	412	12	14	F	F
OneTray	413	12	15	F	F
OneTray	414	12	16	F	F
OneTray	415	12	17	F	F
OneTray	416	12	18	F	F
OneTray	417	12	19	F	F
OneTray		12			S
OneTray	418	12	20	S	S
OneTray	419	12	21	S	S
OneTray	420	12	22	S	F
OneTray	421	12	23	F	F
OneTray	422	12	24	F	F
OneTray	423	12	25	F	F
OneTray	424	12	26	F	F
OneTray	425	12	27	F	F
OneTray	426	12	28	F	F
OneTray	427	12	29	F	F
OneTray	428	12	30	F	F
OneTray	429	12	31	F	F
OneTray	430	12	32	F	F
OneTray	431	12	33	F	F
OneTray	432	12	34	F	F
OneTray	433	12	35	F	F
OneTray	434	12	36	F	F
OneTray	605	21	1	F	F
OneTray	606	21	2	NA	NA
OneTray	607	21	3	NA	NA
OneTray	608	21	4	NA	NA
OneTray	609	21	5	NA	NA
OneTray	610	21	6	NA	NA
OneTray	611	21	7	NA	NA
OneTray	612	21	8	NA	NA
OneTray	613	21	9	NA	NA
OneTray	614	21	10	NA	NA
OneTray	615	21	11	NA	NA
OneTray	616	22	1	F	F
OneTray	617	22	2	NA	NA
OneTray	618	22	3	NA	NA
OneTray	619	22	4	NA	NA
OneTray	620	22	5	NA	NA
OneTray	621	22	6	NA	NA
OneTray	622	22	7	NA	NA
OneTray	623	22	8	NA	NA
OneTray	624	22	9	NA	NA
OneTray	625	22	10	NA	NA
OneTray	626	22	11	NA	NA
OneTray	627	22	12	NA	NA
OneTray	628	22	13	NA	NA
OneTray	629	22	14	NA	NA
OneTray	630	22	15	NA	NA

## Sheet: CompetitionBehavior_InterRater
Setting	SessionNo2	EventNo	CompetitionBehavior2_Rater1	CompetitionBehavior2_Rater2	Response2_Rater1	Response2_Rater2
TwoTrays	3	1	Approach	Approach	No response	No response
TwoTrays	3	2	Approach	Approach	No response	No response
TwoTrays	3	3	Freeloading	Freeloading	Leave	Leave
TwoTrays	3	4	Approach	Approach	Leave	Leave
TwoTrays	3	5	Approach	Approach	Leave	Leave
TwoTrays	3	6	Approach	Approach	No response	No response
TwoTrays	3	7	Approach	Approach	Submission	Submission
TwoTrays	3	8	Rope Pulling	Rope Pulling	No response	No response
TwoTrays	3	9	Rope Pulling	Rope Pulling	No response	No response
TwoTrays	10	1	Rope Pulling	Rope Pulling	No response	No response
TwoTrays	10	2	Approach	Approach	Submission	Submission
TwoTrays	10	3	Rope Pulling	NA	Block	Block
TwoTrays	10	4	Rope Pulling	Rope Pulling	No response	No response
TwoTrays	10	5	Fight	Fight	Leave	Leave
TwoTrays	10	6	Approach	Approach	Leave	Leave
TwoTrays	10	7	Approach	Approach	Fight back	Fight back
TwoTrays	10	8	Freeloading	Freeloading	Fight back	Fight back
TwoTrays	10	9	Rope Pulling	Rope Pulling	No response	No response
TwoTrays	10	10	Freeloading	Freeloading	No response	No response
TwoTrays	10	11	Rope Pulling	Rope Pulling	Fight back	Fight back
TwoTrays	10	12	Approach	Approach	No response	No response
TwoTrays	10	13	Rope Pulling	Freeloading	Fight back	Fight back
TwoTrays	10	14	Rope Pulling	Rope Pulling	No response	No response
TwoTrays	10	15	Freeloading	Freeloading	Fight back	Fight back
TwoTrays	10	16	Monopoly	Monopoly	Submission	Submission
TwoTrays	10	17	Rope Pulling	Rope Pulling	Leave	Leave
TwoTrays	10	18	Approach	Approach	No response	No response
TwoTrays	10	19	Approach	Approach	No response	No response
TwoTrays	10	20	Approach	Approach	No response	Submission
TwoTrays	10	21	Approach	Approach	No response	No response
TwoTrays	10	22	Approach	Approach	Leave	Leave
TwoTrays			NA	Approach	NA	No response
TwoTrays	10	23	Freeloading	Rope Pulling	No response	No response
TwoTrays	10	24	Freeloading	Freeloading	No response	No response
TwoTrays	10	25	Rope Pulling	Rope Pulling	No response	No response
TwoTrays			NA	Approach	NA	Fight back
TwoTrays	12	1	Freeloading	Freeloading	Submission	Submission
TwoTrays	12	2	Approach	Approach	No response	No response
TwoTrays	12	3	Approach	Approach	Submission	Submission
TwoTrays	12	4	Approach	Approach	Submission	Submission
TwoTrays	12	5	Freeloading	Freeloading	Fight back	Fight back
TwoTrays	12	6	Rope Pulling	Rope Pulling	No response	No response
TwoTrays	12	7	Freeloading	Freeloading	Submission	Submission
TwoTrays	12	8	Freeloading	Freeloading	Submission	Submission
TwoTrays	12	9	Rope Pulling	Rope Pulling	No response	No response
TwoTrays	12	10	Freeloading	Freeloading	Submission	Submission
TwoTrays			NA	Approach	NA	Fight back
TwoTrays	12	11	Approach	Approach	No response	No response
TwoTrays	12	12	Freeloading	Freeloading	Leave	Leave
TwoTrays	12	13	Approach	Approach	Fight back	Fight back
TwoTrays	12	14	Rope Pulling	Rope Pulling	Fight back	Fight back
TwoTrays	12	15	Rope Pulling	Rope Pulling	Fight back	Fight back
TwoTrays	12	16	Rope Pulling	Rope Pulling	Fight back	Fight back
TwoTrays	12	17	Rope Pulling	Rope Pulling	Fight back	Fight back
TwoTrays	12	18	Rope Pulling	Rope Pulling	Fight back	Fight back
TwoTrays	18	1	Rope Pulling	Rope Pulling	Fight back	Fight back
TwoTrays	18	2	Rope Pulling	Rope Pulling	Fight back	Fight back
TwoTrays	18	3	Approach	Approach	Submission	Submission
TwoTrays	18	4	Rope Pulling	Rope Pulling	No response	No response
TwoTrays	18	5	Approach	Approach	Submission	Submission
TwoTrays	18	6	Rope Pulling	Rope Pulling	No response	No response
TwoTrays	18	7	Approach	Approach	No response	No response
TwoTrays	18	9	Approach	Approach	Submission	Submission
TwoTrays	18	10	Approach	Approach	No response	No response
TwoTrays	18	11	Rope Pulling	Rope Pulling	Fight back	Fight back
TwoTrays	18	12	Rope Pulling	Rope Pulling	No response	No response
TwoTrays	18	13	Approach	Approach	Submission	Submission
TwoTrays	18	14	Freeloading	Freeloading	No response	No response
TwoTrays	18	15	Rope Pulling	Freeloading	No response	No response
TwoTrays	18	16	Freeloading	Freeloading	No response	No response
TwoTrays	18	17	Rope Pulling	Rope Pulling	No response	No response
TwoTrays	18	18	Rope Pulling	Rope Pulling	No response	No response
TwoTrays	18	19	Rope Pulling	Rope Pulling	No response	No response
TwoTrays	18	20	Rope Pulling	Rope Pulling	No response	No response
TwoTrays	18	21	Rope Pulling	Rope Pulling	No response	No response
TwoTrays	18	22	Freeloading	Rope Pulling	No response	No response
TwoTrays	18	23	Rope Pulling	Rope Pulling	No response	No response
TwoTrays	18	24	Rope Pulling	Rope Pulling	No response	No response
TwoTrays	18	25	Freeloading	Freeloading	Fight back	Fight back
TwoTrays	18	26	Rope Pulling	Rope Pulling	No response	No response
TwoTrays	18	27	Rope Pulling	Rope Pulling	No response	No response
TwoTrays	18	28	Freeloading	Freeloading	Fight back	Fight back
TwoTrays	18	29	Rope Pulling	Rope Pulling	Fight back	Fight back
TwoTrays	18	30	Rope Pulling	Rope Pulling	No response	No response
TwoTrays	18	31	Freeloading	Freeloading	No response	No response
TwoTrays	18	32	Approach	NA	Submission	NA
TwoTrays	18	33	Rope Pulling	Rope Pulling	No response	No response
TwoTrays	18	34	Rope Pulling	Rope Pulling	No response	No response
TwoTrays	18	35	Freeloading	Rope Pulling	No response	No response
TwoTrays	18	36	Rope Pulling	Rope Pulling	No response	No response
TwoTrays	18	37	Rope Pulling	Rope Pulling	No response	No response
TwoTrays	18	38	Rope Pulling	Rope Pulling	No response	No response
TwoTrays	18	39	Rope Pulling	Rope Pulling	No response	No response
TwoTrays	18	40	Freeloading	Freeloading	No response	No response
TwoTrays	18	41	Rope Pulling	Rope Pulling	No response	No response
TwoTrays	18	42	Rope Pulling	Rope Pulling	No response	No response
TwoTrays	18	43	Rope Pulling	Rope Pulling	Fight back	Fight back
TwoTrays			NA	Freeloading	NA	No response
TwoTrays	25	1	Approach	Approach	Leave	Leave
TwoTrays			NA	Approach	NA	Fight back
TwoTrays	25	2	Rope Pulling	Rope Pulling	Fight back	Fight back
TwoTrays	25	3	Freeloading	Monopoly	Submission	Submission
TwoTrays	25	4	Approach	Approach	Submission	Block
TwoTrays	25	5	Freeloading	Freeloading	Leave	Leave
TwoTrays	25	6	Approach	Approach	Submission	Submission
TwoTrays	25	7	Approach	Approach	Move side	Move side
TwoTrays	25	8	Freeloading	NA	Submission	NA
TwoTrays	25	9	Freeloading	Freeloading	Fight back	Fight back
TwoTrays	25	10	Rope Pulling	Rope Pulling	Fight back	Fight back
TwoTrays	25	11	Fight	Fight	No response	No response
TwoTrays	25		Rope Pulling	Rope Pulling	Leave	Leave
TwoTrays	25	13	Approach	Approach	Fight back	Fight back
TwoTrays	25	14	Freeloading	Freeloading	Fight back	Fight back
TwoTrays	25	15	Freeloading	Freeloading	Leave	Leave
TwoTrays	25	16	Rope Pulling	Rope Pulling	Fight back	Fight back
TwoTrays	25	17	Freeloading	Freeloading	Submission	Submission
TwoTrays	25	18	Freeloading	Freeloading	No response	No response
TwoTrays	25	19	Freeloading	Freeloading	Fight back	Fight back
TwoTrays			NA	Approach	NA	No response
TwoTrays	25	20	Rope Pulling	Rope Pulling	No response	No response
TwoTrays	25	21	Approach	Approach	No response	No response
TwoTrays	25	22	Rope Pulling	Rope Pulling	No response	No response
TwoTrays	25	23	Freeloading	Freeloading	No response	No response
TwoTrays	25	24	Rope Pulling	Rope Pulling	No response	No response
TwoTrays	25	25	Freeloading	Freeloading	No response	No response
TwoTrays	25	26	Freeloading	Freeloading	No response	No response
TwoTrays	25	27	Freeloading	Freeloading	No response	No response
TwoTrays	32	1	Rope Pulling	Rope Pulling	Move side	Move side
TwoTrays	32	2	Freeloading	Freeloading	Fight back	Fight back
TwoTrays	32	3	Freeloading	Freeloading	Fight back	Fight back
TwoTrays	32	4	Freeloading	Rope Pulling	Submission	No response
TwoTrays	32	5	Rope Pulling	Rope Pulling	No response	No response
TwoTrays	32	6	Rope Pulling	Rope Pulling	No response	No response
TwoTrays	32	7	Approach	Approach	No response	No response
TwoTrays	32	8	Freeloading	Freeloading	Fight back	Fight back
TwoTrays	32	9	Freeloading	Freeloading	No response	No response
TwoTrays	32	10	Approach	Approach	No response	No response
TwoTrays	32	11	Rope Pulling	Rope Pulling	No response	No response
TwoTrays	32	12	Freeloading	Freeloading	No response	No response
TwoTrays	32	13	Approach	Approach	Leave	Leave
TwoTrays	32	14	Freeloading	Freeloading	No response	No response
TwoTrays	32	15	Approach	Approach	Submission	Submission
TwoTrays	32	16	Freeloading	Freeloading	No response	No response
TwoTrays	32	17	Fight	Fight	Submission	Submission
TwoTrays	32	18	Freeloading	Freeloading	No response	No response
TwoTrays	32	19	Freeloading	Freeloading	No response	No response
TwoTrays	32	20	Rope Pulling	Rope Pulling	No response	No response
TwoTrays	32	21	Rope Pulling	Rope Pulling	No response	No response
TwoTrays	32	22	Rope Pulling	Rope Pulling	Fight back	Fight back
TwoTrays	32	23	Rope Pulling	Rope Pulling	No response	No response
TwoTrays	32	24	Approach	Approach	No response	No response
TwoTrays	32	25	Rope Pulling	Rope Pulling	Leave	Leave
TwoTrays	32	26	Freeloading	Freeloading	No response	No response
TwoTrays	32	27	Rope Pulling	Rope Pulling	No response	No response
TwoTrays	32	28	Approach	Approach	No response	No response
TwoTrays	32	29	Approach	Approach	Move side	Move side
TwoTrays	32	30	Rope Pulling	Rope Pulling	No response	No response
TwoTrays	32	31	Rope Pulling	Freeloading	No response	No response
TwoTrays	32	32	Freeloading	Freeloading	Fight back	Fight back
TwoTrays	32	33	Freeloading	Freeloading	Fight back	Fight back
TwoTrays	32	34	Rope Pulling	Rope Pulling	No response	No response
TwoTrays	32	35	Rope Pulling	Rope Pulling	Fight back	Fight back
TwoTrays	32	36	Freeloading	Freeloading	Fight back	Fight back
TwoTrays	32	37	Rope Pulling	Rope Pulling	No response	No response
TwoTrays	32	38	Rope Pulling	Rope Pulling	No response	No response
TwoTrays	32	39	Approach	Approach	No response	No response
TwoTrays	32	40	Rope Pulling	Rope Pulling	Fight back	Fight back
TwoTrays	32	41	Freeloading	Freeloading	No response	No response
TwoTrays	32	42	Rope Pulling	Rope Pulling	No response	No response
TwoTrays	32	43	Rope Pulling	Rope Pulling	Fight back	Fight back
TwoTrays	32	44	Freeloading	Freeloading	No response	No response
TwoTrays	32	45	Rope Pulling	Rope Pulling	No response	Fight back
TwoTrays	32	46	Freeloading	Freeloading	No response	No response
TwoTrays	32	47	Rope Pulling	Rope Pulling	Fight back	Fight back
TwoTrays	32	48	Freeloading	Freeloading	No response	No response
TwoTrays	32	49	Rope Pulling	Rope Pulling	Fight back	Fight back
TwoTrays	32	50	Freeloading	Freeloading	No response	No response
TwoTrays	32	51	Fight	Fight	No response	No response
TwoTrays	32	52	Freeloading	Freeloading	No response	No response
TwoTrays	32	53	Rope Pulling	Rope Pulling	No response	No response
TwoTrays	36	1	Freeloading	Freeloading	No response	No response
TwoTrays	36	2	Freeloading	Freeloading	No response	No response
TwoTrays	36	3	Approach	Approach	No response	No response
TwoTrays	36	4	Freeloading	Freeloading	No response	Fight back
TwoTrays	36	5	Freeloading	Freeloading	No response	No response
TwoTrays	36	6	Approach	Approach	No response	No response
TwoTrays	36	7	Rope Pulling	Rope Pulling	No response	No response
TwoTrays	36	8	Freeloading	Freeloading	No response	No response
TwoTrays	36	9	Rope Pulling	Rope Pulling	No response	No response
TwoTrays	36	10	Monopoly	Monopoly	No response	No response
TwoTrays	36	11	Freeloading	Freeloading	No response	No response
TwoTrays	36	12	Freeloading	Freeloading	No response	No response
TwoTrays	36	13	Approach	Approach	Leave	Leave
TwoTrays	36	14	Freeloading	Freeloading	No response	No response
TwoTrays	36	15	Freeloading	Freeloading	No response	No response
TwoTrays	36	16	Freeloading	Freeloading	No response	No response
TwoTrays	36	17	Approach	Approach	No response	No response
TwoTrays	36	18	Rope Pulling	Rope Pulling	No response	No response
TwoTrays	36	19	Approach	Approach	No response	No response
TwoTrays	36	20	Rope Pulling	Rope Pulling	No response	No response
TwoTrays	36	21	Rope Pulling	Rope Pulling	No response	No response
TwoTrays	36	22	Rope Pulling	Rope Pulling	Leave	NA
TwoTrays	36	23	Rope Pulling	Rope Pulling	Fight back	Fight back
TwoTrays	36	24	Rope Pulling	Rope Pulling	No response	No response
TwoTrays	36	25	Approach	Approach	No response	No response
TwoTrays	36	26	Approach	Approach	No response	No response
TwoTrays	36	27	Freeloading	Freeloading	Fight back	Fight back
TwoTrays	36	28	Freeloading	Freeloading	No response	No response
TwoTrays	36	29	Rope Pulling	Rope Pulling	No response	No response
TwoTrays	36	30	Rope Pulling	Rope Pulling	No response	No response
TwoTrays	36	31	Monopoly	Monopoly	Submission	Submission
TwoTrays	36	32	Freeloading	Freeloading	No response	No response
TwoTrays	36	33	Approach	Approach	Move side	Move side
TwoTrays	36	34	Freeloading	Freeloading	No response	No response
TwoTrays	36	35	Rope Pulling	Rope Pulling	Move side	Move side
TwoTrays	36	36	Approach	Approach	No response	No response
TwoTrays	36	37	Rope Pulling	Rope Pulling	No response	No response
TwoTrays	36	38	Freeloading	Freeloading	No response	No response
TwoTrays	36	39	Freeloading	Freeloading	No response	No response
TwoTrays	36	40	Rope Pulling	Rope Pulling	No response	No response
TwoTrays	36	41	Freeloading	Freeloading	Move side	Move side
TwoTrays	36	42	Approach	Approach	No response	No response
TwoTrays	36	43	Rope Pulling	Rope Pulling	No response	No response
TwoTrays	40	1	Freeloading	Freeloading	No response	No response
TwoTrays	40	2	Freeloading	Monopoly	No response	No response
TwoTrays	40	3	Approach	Approach	Move side	Move side
TwoTrays	40	4	Approach	Approach	No response	No response
TwoTrays	40	5	Approach	Approach	Block	Block
TwoTrays	40	6	Freeloading	Freeloading	No response	No response
TwoTrays	40	7	Approach	NA	No response	NA
TwoTrays	40	8	Approach	Approach	Fight back	Fight back
TwoTrays	40	9	Freeloading	Rope Pulling	No response	No response
TwoTrays		10	Freeloading	Rope Pulling	No response	No response
TwoTrays	40	11	Approach	Approach	No response	No response
TwoTrays	40	12	Rope Pulling	Rope Pulling	No response	No response
TwoTrays	40	13	Fight	Fight	No response	No response
TwoTrays	40	14	Rope Pulling	Rope Pulling	Leave	Leave
TwoTrays	40	15	Fight	Fight	No response	No response
TwoTrays	40	16	Approach	Approach	Submission	Submission
TwoTrays	40	17	Rope Pulling	Rope Pulling	No response	No response
TwoTrays	40	18	Fight	Fight	No response	No response
TwoTrays	40	19	Rope Pulling	Rope Pulling	No response	No response
TwoTrays		20	Freeloading	Freeloading	No response	No response
TwoTrays	40	21	Freeloading	Freeloading	Submission	Submission
TwoTrays	40	22	Approach	Approach	Leave	Leave
TwoTrays	40	23	Freeloading	Freeloading	No response	No response
TwoTrays	40	24	Fight	Fight	Leave	Leave
TwoTrays	40	25	Approach	Approach	Fight back	Fight back
TwoTrays			NA	Approach	NA	Submission
TwoTrays		26	Approach	Approach	Move side	Submission
TwoTrays	40	27	Approach	Approach	Submission	Submission
TwoTrays	40	28	Approach	Approach	No response	No response
TwoTrays	40	29	Approach	Approach	Move side	Move side
TwoTrays	40	31	Freeloading	Freeloading	No response	No response
TwoTrays	40	32	Freeloading	Freeloading	No response	No response
TwoTrays	40	33	Freeloading	Freeloading	No response	No response
TwoTrays	40	34	Freeloading	Freeloading	No response	No response
TwoTrays	40	35	Approach	Approach	Move side	Move side
TwoTrays	40	36	Approach	Approach	Submission	Submission
TwoTrays	40	37	Approach	Approach	Move side	Move side
TwoTrays	40	38	Approach	Approach	No response	No response
TwoTrays	40	39	Rope Pulling	Rope Pulling	No response	No response
TwoTrays	40	40	Approach	Approach	Move side	Move side
TwoTrays	40	41	Approach	Approach	No response	No response
TwoTrays	40	42	Approach	Approach	Block	Block
TwoTrays	40	43	Freeloading	Freeloading	No response	No response
TwoTrays	40	44	Fight	Fight	Move side	Move side
TwoTrays	40	45	Approach	Approach	Move side	Move side
TwoTrays	40	46	Approach	Approach	Move side	Move side
TwoTrays	40	47	Approach	Approach	Move side	Move side
TwoTrays	40	48	Freeloading	Freeloading	No response	No response
TwoTrays	40	49	Freeloading	Freeloading	No response	No response
TwoTrays	40	50	Approach	Approach	Submission	Submission
TwoTrays	40	51	Rope Pulling	Rope Pulling	Submission	Submission
TwoTrays	40	52	Approach	Approach	Move side	Move side
TwoTrays	40	53	Approach	Approach	Move side	Move side
TwoTrays	40	54	Monopoly	Monopoly	No response	No response
TwoTrays	40	55	Freeloading	Freeloading	No response	No response
TwoTrays	40	56	Freeloading	Freeloading	No response	No response
TwoTrays	40	57	Rope Pulling	Rope Pulling	Fight back	Fight back
TwoTrays	40	58	Approach	Approach	Move side	Move side
TwoTrays	40	59	Approach	Approach	Leave	Leave
TwoTrays	44	1	Freeloading	Freeloading	No response	No response
TwoTrays	44	2	Monopoly	Monopoly	Submission	Submission
TwoTrays	44	3	Approach	Approach	Fight back	Fight back
TwoTrays	44	4	Approach	Approach	No response	No response
TwoTrays	44	5	Rope Pulling	Rope Pulling	No response	No response
TwoTrays	44	6	Approach	Approach	No response	No response
TwoTrays			NA	Fight	NA	No response
TwoTrays	44	7	Freeloading	Freeloading	Move side	Move side
TwoTrays	44	8	Approach	Approach	No response	No response
TwoTrays	44	9	Rope Pulling	Rope Pulling	No response	No response
TwoTrays	44	10	Rope Pulling	Rope Pulling	No response	No response
TwoTrays	44	11	Approach	Approach	No response	No response
TwoTrays	44	12	Rope Pulling	Rope Pulling	No response	No response
TwoTrays	44	13	Freeloading	Freeloading	Move side	Move side
TwoTrays	44	14	Approach	Approach	Submission	Submission
TwoTrays	44	15	Monopoly	Monopoly	No response	No response
TwoTrays	44	16	Approach	Approach	Submission	Submission
TwoTrays	44	17	Monopoly	Monopoly	Submission	Submission
TwoTrays	44	18	Monopoly	Monopoly	Submission	Submission
TwoTrays	44	19	Monopoly	Monopoly	Move side	Move side
TwoTrays	44	20	Approach	Approach	No response	No response
TwoTrays	44	21	Approach	Approach	No response	No response
TwoTrays	44	22	Rope Pulling	Rope Pulling	No response	No response
TwoTrays	44	23	Approach	Approach	No response	No response
TwoTrays			NA	Approach	NA	Move side
TwoTrays			NA	Approach	NA	Fight back
TwoTrays	44	24	Freeloading	Freeloading	Fight back	Fight back
TwoTrays	44	25	Monopoly	Monopoly	Submission	Submission
TwoTrays	44	26	Freeloading	Freeloading	No response	No response
TwoTrays	44	27	Rope Pulling	Rope Pulling	No response	No response
TwoTrays	44	28	Rope Pulling	Rope Pulling	No response	No response
TwoTrays	44	29	Freeloading	Freeloading	No response	No response
TwoTrays	44	30	Rope Pulling	Rope Pulling	Fight back	Fight back
TwoTrays	44	31	Freeloading	Freeloading	No response	No response
TwoTrays	44	32	Freeloading	Freeloading	Submission	Submission
TwoTrays	44	33	Freeloading	Freeloading	No response	No response
TwoTrays	44	34	Approach	Approach	Move side	Move side
TwoTrays	44	35	Rope Pulling	Rope Pulling	No response	No response
TwoTrays	44	36	Freeloading	Freeloading	No response	No response
TwoTrays	44	37	Rope Pulling	Rope Pulling	No response	No response
TwoTrays	44	38	Approach	Approach	Move side	Move side
TwoTrays	44	39	Approach	Approach	Fight back	Fight back
TwoTrays	44	40	Approach	Approach	No response	No response
TwoTrays	44	41	Approach	Approach	No response	No response
TwoTrays	44	42	Rope Pulling	Rope Pulling	No response	No response
TwoTrays	44	43	Freeloading	Freeloading	No response	No response
TwoTrays	44	44	Rope Pulling	Rope Pulling	No response	No response
TwoTrays	44	45	Freeloading	Freeloading	No response	No response
TwoTrays	44	46	Freeloading	Freeloading	No response	No response
TwoTrays	44	47	Rope Pulling	Rope Pulling	No response	No response
TwoTrays			NA	Approach	NA	No response
TwoTrays	44	48	Approach	Approach	Move side	Move side
TwoTrays	44	49	Rope Pulling	Rope Pulling	No response	No response
TwoTrays	44	50	Approach	Approach	No response	No response
TwoTrays	44	51	Freeloading	Freeloading	No response	No response
TwoTrays	44	52	Monopoly	Monopoly	Submission	Submission
TwoTrays	44	53	Monopoly	Monopoly	No response	No response
TwoTrays	44	54	Approach	Approach	Submission	Submission
OneTray	4	1	Fight	Fight	No response	No response
OneTray	4	3	Fight	Fight	Leave	Leave
OneTray	4	4	Rope Pulling	Rope Pulling	No response	No response
OneTray	4	5	Fight	Fight	Submission	Submission
OneTray	4	6	Fight	NA	Submission	NA
OneTray	4	7	Approach	Approach	No response	No response
OneTray	4	8	Fight	NA	No response	NA
OneTray	4	9	Fight	NA	No response	NA
OneTray	4	10	Fight	NA	No response	NA
OneTray	4	11	Fight	Fight	No response	No response
OneTray	4	12	Approach	Approach	Leave	Leave
OneTray	4	13	Approach	Approach	No response	No response
OneTray	4	14	Fight	Fight	Fight back	Fight back
OneTray	4	15	Approach	Approach	No response	No response
OneTray	4	16	Fight	Fight	No response	No response
OneTray	4	17	Fight	Fight	Leave	Leave
OneTray	4	18	Fight	Fight	No response	No response
OneTray	4	19	Fight	Fight	Fight back	Fight back
OneTray	4	20	Approach	Approach	No response	No response
OneTray	4	21	Approach	Approach	Submission	Submission
OneTray	4	22	Fight	Fight	No response	No response
OneTray	4	23	Approach	Approach	No response	No response
OneTray	4	24	Fight	Fight	Submission	Submission
OneTray	4	25	Fight	NA	Submission	NA
OneTray	4	26	Fight	NA	No response	NA
OneTray	4	27	Approach	Approach	Leave	Leave
OneTray	4	28	Fight	NA	No response	NA
OneTray	4	29	Fight	NA	No response	NA
OneTray	4	30	Fight	NA	Submission	NA
OneTray	4	31	Fight	Fight	No response	No response
OneTray	4	32	Approach	Approach	No response	No response
OneTray	4	33	Fight	Fight	No response	No response
OneTray	4	34	Approach	Approach	Fight back	Fight back
OneTray	4	35	Rope Pulling	Rope Pulling	No response	No response
OneTray	4	36	Freeloading	Freeloading	Fight back	Fight back
OneTray	4	37	Fight	Fight	No response	No response
OneTray	4	38	Freeloading	Freeloading	No response	No response
OneTray	4	39	Fight	Fight	Fight back	Fight back
OneTray	4	40	Fight	Fight	Fight back	Fight back
OneTray	4	41	Fight	Fight	No response	No response
OneTray			NA	Freeloading	NA	No response
OneTray	4	42	Fight	Fight	Fight back	Fight back
OneTray	4	43	Freeloading	Freeloading	Submission	Submission
OneTray	4	44	Approach	Approach	No response	No response
OneTray	4	45	Approach	Approach	Move side	Move side
OneTray	4	46	Fight	Fight	Fight back	Fight back
OneTray	4	47	Freeloading	Freeloading	No response	No response
OneTray			NA	Fight	NA	No response
OneTray	4		Rope Pulling	Rope Pulling	No response	No response
OneTray	4	49	Fight	Fight	Fight back	Fight back
OneTray	4	50	Freeloading	Freeloading	No response	No response
OneTray	4	51	Fight	Fight	No response	No response
OneTray	4	52	Freeloading	Freeloading	No response	No response
OneTray	4	53	Fight	Fight	No response	No response
OneTray	5	1	Rope Pulling	Rope Pulling	No response	No response
OneTray	5	2	Fight	Fight	No response	No response
OneTray	5	3	Fight	Fight	Fight back	Fight back
OneTray	5	4	Approach	Approach	Submission	Submission
OneTray	5	5	Fight	Fight	Submission	Submission
OneTray	5	6	Fight	Fight	Fight back	Fight back
OneTray			NA	Approach	NA	No response
OneTray	5	7	Freeloading	Freeloading	Fight back	Fight back
OneTray	5	8	Fight	Fight	Submission	Submission
OneTray	5	9	Approach	Approach	Leave	Leave
OneTray	5	10	Approach	Approach	Fight back	Fight back
OneTray	5	11	Fight	Fight	No response	No response
OneTray	5	12	Approach	Approach	Submission	Submission
OneTray	5	13	Fight	NA	No response	NA
OneTray	5	14	Fight	NA	Leave	leave
OneTray	5	15	Fight	NA	No response	NA
OneTray	5	16	Fight	NA	No response	NA
OneTray	5	17	Freeloading	Freeloading	Leave	Leave
OneTray	5	18	Approach	Approach	Submission	Submission
OneTray			NA	Fight	NA	No response
OneTray	5	19	Freeloading	Freeloading	Leave	Leave
OneTray	5	20	Fight	Fight	Fight back	Fight back
OneTray	5	21	Fight	Fight	Fight back	Fight back
OneTray	5	22	Approach	Approach	Fight back	Fight back
OneTray	5	23	Fight	Fight	Fight back	Fight back
OneTray	5	24	Approach	Approach	No response	No response
OneTray			NA	Fight	NA	No response
OneTray	5	26	Fight	Fight	No response	No response
OneTray			NA	Approach	NA	No response
OneTray	5	27	Approach	Approach	No response	No response
OneTray	5	28	Approach	Approach	No response	No response
OneTray	5	29	Fight	Fight	No response	No response
OneTray	5	30	Freeloading	Freeloading	Submission	Submission
OneTray	5	31	Fight	Fight	Fight back	Fight back
OneTray	5	32	Fight	Fight	Fight back	Fight back
OneTray	5	33	Fight	Fight	Fight back	Fight back
OneTray	5	34	Approach	Approach	No response	No response
OneTray	5	35	Fight	Fight	Fight back	Fight back
OneTray	5	36	Fight	Fight	No response	No response
OneTray	5	37	Fight	Fight	No response	No response
OneTray	5	38	Approach	Approach	No response	No response
OneTray	5	39	Fight	Fight	No response	No response
OneTray	5	40	Approach	Approach	No response	No response
OneTray	5	41	Rope Pulling	Rope Pulling	No response	No response
OneTray	5	42	Fight	Fight	Fight back	Fight back
OneTray	5	43	Approach	Approach	Move side	Move side
OneTray	5	44	Fight	Fight	No response	No response
OneTray	5	45	Fight	Fight	No response	No response
OneTray	5	46	Freeloading	Rope Pulling	Fight back	Fight back
OneTray	5	47	Rope Pulling	Rope Pulling	No response	No response
OneTray	5	48	Fight	Fight	Fight back	Fight back
OneTray	5	49	Approach	Approach	Leave	Leave
OneTray	5	50	Fight	NA	No response	NA
OneTray	12	1	Fight	Fight	No response	No response
OneTray	12	2	Fight	Fight	Fight back	Fight back
OneTray	12	3	Approach	Approach	No response	No response
OneTray	12	4	Fight	Fight	Fight back	Fight back
OneTray	12	5	Fight	Fight	No response	No response
OneTray	12	6	Approach	Approach	No response	No response
OneTray	12	7	Fight	Fight	Fight back	Fight back
OneTray	12	8	Fight	Fight	Fight back	Fight back
OneTray	12	9	Approach	NA	No response	NA
OneTray	12	10	Fight	Fight	Fight back	Fight back
OneTray	12	11	Fight	Fight	No response	No response
OneTray	12	12	Fight	Fight	No response	No response
OneTray	12	13	Fight	Fight	Fight back	Fight back
OneTray	12	14	Fight	Fight	No response	No response
OneTray	12	15	Fight	NA	Fight back	NA
OneTray	12	16	Approach	Approach	No response	No response
OneTray	12	17	Monopoly	Monopoly	No response	No response
OneTray	12	18	Approach	Approach	Move side	Move side
OneTray	12	19	Rope Pulling	Rope Pulling	No response	No response
OneTray	12	20	Fight	Fight	Fight back	Fight back
OneTray	12	21	Fight	Fight	No response	No response
OneTray	12	22	Approach	Approach	Submission	Submission
OneTray	12	23	Fight	Fight	Leave	Leave
OneTray	21	NA			No response	No response
OneTray	22	NA			No response	No response
